# Supplementary material for: Use of community-based interventions to promote family planning use among pastoralist women in Ethiopia: cluster randomized controlled trial
Source: BMC Womens Health. 2021 Aug 18;21:305. doi: 10.1186/s12905-021-01434-x (PMC8371816; doi:10.1186/s12905-021-01434-x)
Supplement: Supplementary file 3 — Additional file 3. Data set from a cluster randomized control trial on the use of community-based interventions to promote family planning usage among pastoralist women in the Afar region of Ethiopia, 2020. [file 12905_2021_1434_MOESM3_ESM.csv]

V12	Q101	Q10_1	Q101_2	Q101_3	Q101_4	Q102	Q102_1	Q102_2	V22	Q201	Q202	V26	Q203	Q204	Q205	V30	Q206	V32	Q207	V34	Q208	V36	Q209	Q210	Q211	V40	Q212	Q213	Q214	Q215	V46	Q216_1	Q216_2	Q216_3	Q216_4	Q216_5	Q216_6	Q217	Q218	Q218_1	Q218_2	Q218_3	Q219	Q219_1	Q220	Q221	Q221_1	Q221_2	Q221_3
	2		8	6	1					25	98		2				1		1		3		30	2			2	2	2	2			2	2	2	2	2	1		2	0	2	12	4	2
	2		4		3					23	98		1	1	14		3		3		3		53	1	14		5	1					2	1	1	1	1	1		23	23	46	13		1		3	6	9
	3	55	8	1	2					17	98		2				1		1		3		25	2			1	2	1	2			2	2	2	2	2	2
	3		1	20	1					22	98		1	1	12	5	1		1		3		60	2			1	2	2	3			2	1	2	2	2	2
	1	11	1	1	1					29	98		2				1		1		1		36	2			1	1					2	2	2	1	2	2
	1		1	25	1					15	98		1	1	12	5	1		1		3		20	2			7	1					2	2	2	2	2	2
	1		1	18	1					32	1	15	1	1	12	10	1		3		3		48	2			7	2	2	2			2	2	2	2	2	1		2	1	3	12	12	2
	1		3		1					35	1	1	2				5		1		1			2			3	2	55	1			2	2	2	2	2	2
	1		8	4	2					25	98		1	1	12	5	1		1		3		30	2			1	1					2	2	2	2	2	1		1	0	1	12	2	2
	2		8	8	1					32	98		2				1		1		2		33	2			2	2	2	2			2	2	2	2	2	1		1	2	3	12	9	2
	1		10	21	1					15	98		1	1	12	5	1		1		7		18	1	12	6	6	1					2	2	2	2	2	2
	1		10	2	1					20	1	2	1	1	12	2	1		1		8		40	1	12	3	1	1					2	2	2	2	2	2
	1		10	17	1					30	1	3	2				2		2		6		99	2			5	1					2	2	2	2	2	1		1	0	1	12	5	2
	1		10	18	1					35	1	0	1	1	12	8	2		2		6		99	2			8	1					2	2	2	2	2	2
	3		10	24	1					36	1	1	2				2		3		4		45	2			7	1					2	2	2	2	2	2
	1		1	1	1					26	98		1	1	12	9	1		1		1		40	2			1	2	2	2			2	2	2	2	2	1		1	1	2	12	7	2
	1		5	17	1					38	98		2				1		1		3		43	2			1	1					2	2	2	2	2	1		2	4	6	12	9	2
	3		5	23	1					25	98		2				1		1		3		45	2			7	2	2	2			2	2	2	2	2	2
	3		5	18	1					17	98		1	1	12	8	1		1		7		20	2			7	1					2	2	2	2	2	2
	3		5	17	2					19	98		1	1	12	5	1		1		3		30	2			1	1					1	1	2	2	1	2
	3	60	6	6	1					32	1	9	1	1	12	6	1		3		6		36	1	12	12	5	2	3	3			2	2	2	2	2	2
	2		7	1	1					26	98		1	1	12	6	1		1		3		30	2			1	1					2	2	2	2	2	2
	3		7		2					26	98		2				2		3		2		33	2			3	1					2	1	1	2	1	1		0	0	0	13		1		0	0	0
	3		7	6	2					17	98		2				1		1		1		30	2			3	1					2	2	2	2	2	2
	3		7	8	2					16	98		2				1		1		1		25	2			1	1					2	2	2	2	2	2
	3	55	7	3	3					18	98		1	1	12	4	1		1		3		30	1	12	6	5	1					2	2	2	2	2	2
	3	55	7	4	3					19	98		1	1	12	7	1		1		3		26	1	12	11	1	1					2	2	2	2	2	2
	1	5	9	4	1					18	98		1	1	12	6	1		1		3		99	2			7	1					2	2	2	2	2	2
	1	5	9	5	1					15	98		1	1	12	7	1		1		3		99	2			1	1					2	2	2	2	2	2
	2		9	15	2					23	98		2				1		1		3		30	1	12	6	5	1					2	2	2	2	2	1		1	0	1	12	1	2
	3		2	6	2					25	98		1	1	12	6	1		3		8		35	2			5	2	2	2			2	2	2	2	2	2
	3	55	8	9	1					23	98		1	1	12	4	1		1		3		36	2			1	1					2	1	2	2	2	1		0	1	1	12	1	2
	1		3	25	1					20	1	2	2				1		1		3		27	1	13		7	2	2	1			2	2	2	2	2	2
	1		3	17	1					26	98		2				1		1		1		30	1	12	12	7	1					2	2	2	2	2	1		0	1	1	12	2	2
	2		3	16	1					28	1	4	2				1		1		3		30	1	12	4	2	1					2	2	2	2	2	2
	2		4	2	1					40	1	9	2				1		1		2		45	2			4	1					2	2	1	2	2	1		3	1	4	12	8	2
	2		3	31	2					27	1	3	2				1		1		3		40	2			2	1					2	2	2	2	2	2
	3	55	8	8	2					38	98		2				1		1		3		50	2			7	2	3	2			2	1	2	2	2	1		2	2	4	12	7	2
	2		10	22	1					25	1	3	1	1	14		1		1		8		28	1	15		7	1					2	2	2	2	2	2
	3		10	4	1					24	98		1	1	12	10	2		3		3		30	1	12	12	7	1					2	2	2	2	2	2
	2		1	1	1					15	1	5	1	1	12	9	1		1		3		17	2			4	1					2	2	2	2	1	1		2	0	2	12	4	2
	1		1	26	1					18	98		1	1	12	1	1		1		1		23	2			1	1					2	2	2	2	2	2
	1		1	23	1					38	98		2				1		1		3		36	2			1	1					1	1	1	2	1	1		4	1	5	12	5	2
	1		1	3	1					20	98		1	1	12	7	1		1		3		25	1	12	9	6	1					2	2	2	2	2	2
	1		1	1	1					19	98		1	1	12	7	1		1		3		29	1	12	12	1	1					2	2	2	2	2	2
	1		1	4	1					25	98		1	1	12	5	1		1		3		30	1	12	8	7	2	2	2			2	2	2	2	2	1		1	1	2	12	1	2
	1		1	19	1					39	1	8	1	1	12	7	1		1		6		40	2			7	2	1	2			2	2	2	2	2	1		2	1	3	12	4	2
	3		1	15	1					26	1	19	2				1		1		3		70	2			1	2	4	4			1	1	2	2	2	2
	2		4	12	1					30	98		2				1		1		3		50	1	12	4	4	1					2	2	2	2	2	1		2	1	3	12	3	2
	2		4	8	1					26	98		2				1		1		3		30	2			4	1					2	2	2	2	2	1		0	2	2	12	4	2
	2		4	4	1					20	98		1	1	12	8	1		1		7		40	2			7	1					2	2	2	2	2	2
	2		4	21	1					29	98		2				1		1		3		35	2			4	1					2	2	2	2	2	2
	2		4	15	2					25	98		2				1		1		2		30	2			7	2	2	2			2	2	1	2	2	2
	2		4	2	1					20	98		2				1		1		3		31	2			2	1					2	2	2	2	2	2
	2		4	5	1					28	98		2				1		1		3		36	2			2	1					2	2	2	2	2	1		1	1	2	12	7	2
	2		4	6	1					25	98		2				1		1		3		36	2			2	1					2	2	2	2	2	1		1	1	2	12	6	2
	2		4	1	1					21	98		2				1		1		3		30	1	12	4	2	1					2	2	2	2	1	1		0	2	2	12	4	2
	2		4	3	1					24	98		2				1		1		3		33	2			2	1					2	2	2	2	2	2
	3		4	11	2					35	1	4	2				1		1		3		38	2			1	1					2	2	2	2	2	1		2	0	2	12	8	2
	3		4	10	2					20	1	1	2				1		1		3		30	2			1	2	2	1			2	2	2	2	2	2
	3		4	2	2					40	1	1	2				1		1		1		42	2			1	1					2	2	2	2	2	1		1	2	3	12	5	2
	1	5	8	3	1					22	98		2				1		1		8		30	2			7	1					1	1	2	2	1	2
	1		8	2	2					30	98		2				1		1		3		40	2			1	1					2	2	2	2	2	1		1	1	2	12	3	2
	2		8	13	1					35	98		2				1		1		3		38	2			2	1					2	2	2	2	2	1		2	4	6	12	5	2
	2		8	6	1					26	98		2				1		1		2		30	2			2	1					2	2	2	2	2	2
	2		8	3	1					30	98		2				1		1		2		40	1	13		7	1					2	2	2	2	2	1		2	4	6	14		1		0	2	2
	2		8	1	1					30	98		2				1		1		8		30	1	12	5	7	1					2	2	1	1	2	1		3	1	4	12	12	2
	3	56	8	10	1					18	98		2				1		1		3		19	2			7	1					2	2	2	2	2	2
	1		10	16	1					20	98		2				1		1		3		24	1	12	8	3	1					2	2	2	2	1	2
	1		10	1	1					30	1	4	2				1		1		3		60	2			1	2	2	2			2	2	2	1	2	1		0	1	1	12	2	2
	1		10	3	2					20	1	2	1	1	12	4	1		1		3		20	1	12	5	2	1					2	2	2	1	2	1		1	0	1	12	1	2
	1		10	1	1					28	1	2	2				1		1		1		37	2			1	1					2	2	2	2	2	1		2	2	4	12	2	2
	1		10	17	1					28	1	3	2				1		3		3		25	2			3	1					2	2	2	2	2	2
	1		10	15	1					20	1	1	2				1		1		3		22	2			1	1					2	2	2	2	2	2
	1		10	20	1					28	1	12	1	1	12	9	1		3		8		40	1	12	8	7	1					2	2	2	2	2	1		1	1	2	12	4	2
	2		10	9	2					30	98		2				1		1		3		42	2			2	1					2	2	2	2	2	1		2	2	4	12	10	2
	2		10	11	1					35	98		2				1		3		3		40	1	12	6	7	1					2	2	2	2	2	1		1	2	3	12	3	2
	2		10	13	1					28	98		2				1		1		3		30	1	12	12	7	1					2	2	2	2	2	1		1	0	1	12	8	2
	3		10	24	1					34	1	10	2				1		1		3		48	2			1	2	4	2			2	1	2	2	2	1		0	4	4	12	5	2
	2		5	5	1					35	1	1	1	1	14		1		3		8		32	2			1	1					2	2	2	2	2	1		3	0	3	14		2
	3		5	6	1					23	98		1	1	12	5	1		1		3		32	2			5	2	1	2			2	2	2	2	2	2
	3		5	21	1					20	98		2				1		1		3		40	1	12	6	7	2	3	3			2	2	2	2	2	2
	3		5	15	1					37	98		2				1		1		3		40	2			7	2	1	1			2	2	2	2	2	1		2	1	3	12	7	2
	3		5	13	2					20	1	4	2				1		1		3		30	2			1	1					2	2	2	2	2	2
	3		4	24	1					33	1	10	2				1		1		3		40	2			1	1					2	2	2	2	2	1		1	0	1	12	3	2
	1		5	2	1					25	98		1	1	12	6	1		1		3		35	1	12	10	7	2	3	3			2	2	2	2	2	1		0	1	1	12	1	2
	1		5	3	1					28	98		1	1	12	4	1		1		3		40	1	12	8	7	1					2	2	2	2	2	1		3	1	4	12	6	2
	1		5	1	1					34	98		1	1	12	3	1		1		3		40	2			7	1					2	1	2	2	2	2
	1		5	16	1					25	1	7	2				2		3		6		28	1	12	8	3	1					2	2	2	2	2	2
	1		5	11	1					26	1	0	1	1	12	6	2		2		6		27	1	12	8	8	2	2	1			2	2	2	2	2	2
	1		5	12	1					22	1	3	1	1	12	3	2		2		6		40	1	12	10	5	1					2	2	2	2	2	2
	2		5	4	1					20	98		2				1		1		3		28	2			2	1					2	2	2	2	2	2
	2		5	1	2					30	1	10	2				1		1		3		40	2			2	2	2	1			2	2	2	2	1	1		2	1	3	12	5	2
	2		5	4	2					21	1	1	1	1	12	8	1		1		3		32	2			2	1					2	2	2	2	2	2
	1		6	26	2					30	98		2				1		1		3		50	2			2	1					1	1	2	2	1	1		1	2	3	12	10	2
	2		6	2	1					30	1	0	2				1		1		3		40	2			4	1					2	2	2	2	2	1		1	1	2	12	10	2
	2		6	3	1					27	1	2	1	1	12	6	1		3		3		25	1	12	8	6	1					2	2	2	2	2	2
	2		6	8	2					30	1	3	1	1	12	6	1		1		3		30	1	12	3	4	1					2	2	2	2	2	1		3	0	3	12	4	2
	2		6	6	2					30	1	1	2				1		1		3		40	1	12	6	4	1					2	2	2	2	2	1		1	3	4	12	12	2
	2		6	11	1					25	1	4	2				1		1		1		30	2			2	1					2	2	2	2	2	1		0	1	1	12	1	2
	2		6	11	1					30	1	8	2				1		1		5		38	1	12	8	4	1					1	2	2	1	2	1		1	1	2	12	3	2
	2		6	1	2					32	1	6	2				1		1		1		45	2			3	1					2	2	2	1	2	1		1	2	3	12	9	2
	2		6	6	1					20	1	3	1	1	12	10	1		1		3		30	1	12	11	7	1					2	2	2	2	2	1		1	0	1	12	1	2
	3		6	6	1					29	99		1	1	12	5	1		3		3		28	2			3	1					2	2	2	2	2	1		1	0	1	12	3	2
	3	60	6	17	1					18	98		1	1	12	8	1		3		6		32	1	14		8	1					2	2	2	2	2	2
	3		6	5	1					29	98		1	1	12	10	1		1		8		25	1	12	7	7	1					2	2	2	2	2	2
	3	60	6	12	1					23	1	7	2				1		3		6		29	1	14		8	1					2	2	2	2	2	1		1	0	1	12	3	2
	3	60	6	9	1					35	1	10	2				1		3		6		42	1	12	8	5	1					2	2	2	2	2	1		0	1	1	12	10	2
	3		6	1	1					22	1	3	1	1	12	10	1		1		3		25	1	15		7	1					2	2	2	2	2	2
	3		6	3	1					30	1	5	2				1		1		2		30	1	13		7	1					2	2	2	2	2	1		0	1	1	12	2	2
	3		6	1	1					23	1	1	1	1	12	5	1		1		3		30	2			7	2	2	2			2	2	2	2	2	2
	3		6	7	1					25	1	4	2				1		3		6		38	1	12	9	3	1					2	2	2	2	2	2
	3		6	6	1					23	1	4	2				1		3		3		32	1	12	7	5	1					2	2	2	2	2	2
	3		6	4	1					19	1	4	1	1	12	8	1		3		3		25	1	12	8	7	1					2	2	2	2	2	2
	3	60	6	11	1					34	1	7	1	1	12	7	2		3		6		37	1	12	8	8	1					2	2	2	2	2	1		1	0	1	12	10	2
	2		6	7	1					29	98		2				1		1		3		42	2			2	1					1	2	2	2	2	1		1	2	3	12	9	2
	2		6	3	1					26	98		2				1		1		3		26	2			2	1					2	2	2	2	2	1		0	2	2	12	3	2
	2		6	5	1					34	98		2				1		1		3		40	2			1	1					2	2	2	2	2	1		3	1	4	12	5	2
	2		6	4	1					25	98		1	1	12	8	1		1		8		30	1	12	5	7	1					2	2	2	2	2	2
	2		6	12	1					30	98		2				1		1		3		35	2			7	2	2	1			1	2	2	2	2	1		1	1	2	12	2	2
	2		6	6	1					30	98		2				1		1		3		38	2			1	1					2	2	2	2	2	1		2	0	2	12	6	2
	2		6	8	1					21	98		1	1	12	10	1		1		3		35	2			4	1					2	2	2	2	2	2
	2		6	2	1					25	98		1	1	12	10	1		1		3		26	1	14		7	1					2	2	2	2	2	2
	2		6	5	1					30	98		2				1		1		3		30	2			1	1					2	2	2	2	1	1		1	3	4	12	4	2
	2		6	5	1					26	98		2				1		1		3		40	1	14		7	1					2	1	2	2	2	1		2	1	3	12	7	2
	2		6	9	1					18	1	1	2				1		1		3		24	2			2	1					2	2	2	2	2	2
	2		6	1	2					27	1	17	2				1		1		3		40	2			2	1					2	2	1	2	2	1		2	1	3	12	8	2
	3		6	14	1					30	98		1	1	13		1		1		3		35	2			7	2	2	2			2	2	2	2	2	2
	3		6	7	1					20	98		1	1	12	5	1		1		3		30	2			1	2	2	2			2	2	2	2	2	2
	2		7	2	1					24	98		2				1		1		3		44	2			7	1					2	2	2	2	2	2
	2		7	3	2					30	98		2				1		1		1		45	2			7	1					2	1	1	1	2	1		1	3	4	12	8	1		1	0	1
	2		7	4	1					30	98		2				1		1		8		45	2			1	1					2	2	2	2	2	1		3	4	7	12	8	2
	2		7	3	1					19	98		1	1	12	8	1		1		3		40	2			1	1					2	2	2	2	2	2
	2		7	5	1					20	1	3	2				1		1		3		30	1	12	8	6	1					2	2	2	2	2	2
	2		7	3	1					28	1	10	2				1		3		3		32	2			3	1					2	2	2	2	2	1		0	2	2	12	3	2
	2		7	2	1					35	1	11	1	1	12	1	1		3		3		37	1	12	3	5	1					2	2	2	2	2	1		1	1	2	12	4	2
	2		7	1	1					25	1	6	1	1	12	4	1		1		3		27	2			5	1					1	1	1	2	2	2
	2		7	1	1					28	1	1	2				1		1		3		35	1	12	6	1	1					2	2	2	2	2	2
	3		7	4	1					17	1	5	2				1		1		1		23	1	14		7	1					2	2	2	2	2	2
	2		7	5	1					29	1	4	2				1		1		3		35	2			1	2	1	1			2	2	2	2	2	1		0	1	1	12	5	2
	3	55	7	21	2					18	98		1	1	12	7	1		1		7		25	2			7	1					2	2	2	2	2	2
	3	55	7	20	2					20	98		2				1		1		3		35	2			5	1					2	2	2	2	2	2
	3		7	2	1					20	98		1	1	12	3	1		1		1		30	1	12	5	1	2	3	3			2	1	1	1	2	2
	3		7	3	2					27	98		2				1		1		1		31	2			1	1					2	2	2	2	2	1		1	0	1	12	1	2
	3		7	4	1					18	1	5	1	1	12	9	1		1		3		20	1	12	5	7	1					2	2	2	2	1	2
	3		7	2	1					20	1	0	1	1	12	9	1		1		3		29	1	12	5	7	1					2	2	2	2	2	2
	3	55	7	19	2					20	1	6	1	1	12	7	1		1		3		25	2			7	2	2	1			2	2	2	2	2	2
	3	42	9	17	3					17	98		1	1	12	5	1		1		7		20	1	12	4	1	1					2	2	2	2	2	2
	3		9	25	1					27	1	7	2				1		1		1		30	2			1	2	2	2			2	2	1	1	2	2
	3		9	20	2					19	1	1	2				1		1		3		25	2			1	1					2	2	2	2	2	2
	1		9	26	1					36	98		2				1		1		1		40	2			3	1					2	2	2	2	2	2
	1		9	15	1					22	98		1	1	12	4	1		1		4		20	1	14		7	1					2	2	2	2	1	2
	1		9	2	1					26	1	4	1	1	12	3	1		1		3		36	1	14		7	1					2	2	1	2	2	1		1	0	1	12	3	2
	1		9	8	1					30	1	2	1	1	12	10	1		3		3		33	1	12	6	5	1					2	2	2	2	2	2
	1		9	10	1					26	1	3	1	1	12	3	1		1		7		40	2			7	2	2	2			2	2	2	2	2	2
	1		9	8	1					36	1	10	2				1		1		1		45	2			1	1					2	1	1	2	2	1		3	1	4	12	7	2
	1		9	23	1					30	1	2	2				1		1		3		35	2			1	1					2	2	2	2	2	2
	3		5	16	1					25	98		2				1		1		3		30	2			1	1					2	2	2	2	2	2
	1		9	22	2					29	98		2				1		1		3		50	2			7	2	1	2			1	1	2	2	2	1		1	2	3	12	2	2
	1		9	26	1					35	1	7	2				1		1		1		43	2			1	1					2	2	1	1	2	1		1	0	1	12	3	2
	1		9	18	2					23	1	1	2				1		1		3		23	1	12	4	1	1					1	2	2	1	2	2
	2		9	10	1					28	98		2				1		1		3		45	1	12	9	7	1					2	2	2	2	2	1		0	1	1	12	6	2
	2		9	1	1					20	98		1	1	12	8	1		1		7		40	1	12	3	5	1					2	2	2	2	2	2
	2		9	12	2					22	1	5	1	1	12	10	1		1		8		32	1	12	10	7	2	4	3			2	2	2	2	2	2
	3		9	19	2					29	98		2				1		1		3		29	2			1	1					2	2	2	1	1	2
	3		5	12	2					30	1	6	2				1		1		3		40	1	12	10	7	1					1	2	2	1	2	1		2	0	2	12	3	2
	3		6	9	1					37	1	10	2				1		3		6		40	2			1	2	2	2			2	2	2	2	2	1		3	2	5	12	10	2
	1		1	16	1					18	98		1	1	12	6	1		1		3		22	2			1	1					2	2	2	2	2	2
	1		2	11	1					20	98		2				1		1		3		28	2			1	2	2	1			2	2	2	2	2	2
	1		2	17	1					20	98		2				1		1		3		45	2			1	1					2	2	2	2	2	2
	1		2	14	1					20	98		2				1		1		3		30	2			1	1					2	2	2	2	2	2
	1		2	3	1					30	98		2				1		1		3		50	2			1	1					2	2	2	2	2	2
	1		2	14	1					30	98		2				1		1		1		40	2			1	1					2	2	2	2	2	1		1	1	2	12	4	2
	1		2	25	1					25	1	11	2				1		1		3		39	2			1	1					2	2	2	2	2	2
	1		2	2	1					40	1	2	2				1		1		3		45	2			1	1					2	2	2	2	2	2
	1		2	10	1					25	98		2				1		1		3		28	1	13		7	1					2	2	2	2	2	2
	1		2	12	1					30	98		2				1		1		3		40	1	12	7	7	1					2	2	2	2	2	2
	1		2	13	1					35	98		2				1		1		3		45	2			1	2	2	2			2	2	2	2	2	1		2	4	6	12	2	2
	1		2	15	1					20	98		2				1		1		3		30	2			1	2	2	1			2	2	2	2	2	2
	1		2	1	1					28	98		2				1		1		1		30	2			1	2	2	1			2	2	1	2	2	1		2	0	2	12	2	2
	1		2	15	1					20	98		2				1		1		3		25	2			1	1					2	2	2	2	2	2
	1		2	9	2					25	98		2				1		1		3		40	2			1	1					2	2	2	2	2	2
	1		2	21	1					15	1	3	2				1		1		3		24	2			7	2	2	2			2	2	2	2	2	2
	1		2	27	1					37	1	5	2				1		1		1		20	1	13		8	1					2	2	2	2	2	1		4	2	6	12	3	2
	1		2	24	1					35	1	11	2				1		1		3		38	2			1	1					1	2	2	2	2	1		3	1	4	12	3	2
	1		2	23	1					25	1	1	2				1		1		3		30	2			1	1					2	2	2	2	2	2
	1		2	22	1					17	1	2	2				1		1		3		20	2			1	1					2	2	2	2	2	2
	1		2	19	1					20	1	10	2				1		1		3		30	2			1	1					2	2	2	2	2	1		0	1	1	12	1	2
	1		2	20	1					18	1	3	2				1		1		3		20	2			1	1					2	2	2	2	2	2
	1		2	26	1					42	1	10	2				1		1		3		50	2			1	2	2	1			2	2	2	2	2	1		2	0	2	12	5	2
	1		2	18	1					30	1	3	2				1		1		3		40	2			5	1					2	2	2	2	2	2
	3		1	11	1					40	1	30	2				1		1		1		45	2			1	1					1	2	2	2	2	2
	3		1	12	1					22	1	7	2				1		1		3		35	1	12	8	7	1					2	2	2	2	2	2
	1		2	16	1					25	1	7	2				1		1		1		30	2			7	2	2	2			2	2	2	2	2	2
	1		2	8	2					30	1	6	2				1		1		1		40	2			1	1					2	2	2	2	2	1		1	1	2	12	4	2
	1		2	7	1					30	1	10	2				1		1		1		35	2			1	1					2	2	2	2	2	2
	2		2	14	2					18	98		2				1		1		3		28	2			2	1					2	2	2	2	2	2
	2		2	45	2					23	98		2				1		1		3		32	2			2	1					2	2	2	2	2	1		1	0	1	12	4	2
	2		2	12	1					35	98		2				1		1		3		50	2			7	1					2	2	2	2	2	2
	2		2	10	1					35	98		2				1		1		8		45	2			2	1					1	2	2	2	2	1		2	1	3	12	8	2
	2		2	11	1					30	98		2				1		1		3		45	2			2	1					2	2	2	2	2	1		1	2	3	12	3	2
	2		2	8	1					28	98		2				1		1		3		30	2			2	1					2	2	2	2	2	2
	2		2	7	1					28	98		2				1		1		3		28	1	12	12	7	1					2	2	2	2	2	2
	2		2	5	1					30	98		2				1		4		3		40	1	12	4	4	1					2	2	2	2	2	1		1	1	2	12	7	2
	2		2	14	1					28	98		2				1		1		3		35	2			2	1					2	2	2	2	2	2
	2		2	9	1					28	98		2				1		1		3		35	2			2	1					2	2	2	2	2	2
	2		2	17	1					29	98		2				1		1		3		35	2			2	2	2	2			2	2	2	2	2	2
	2		2	2	2					20	98		1	1	12	6	1		1		5		30	2			4	1					2	2	2	2	2	2
	2		2	1	1					25	98		2				1		1		2		30	2			4	1					2	2	2	2	2	2
	2		2	8	1					35	98		2				1		1		3		55	2			2	1					2	2	2	2	2	1		0	2	2	12	4	2
	2		2	3	1					27	98		2				1		1		3		60	2			2	1					2	2	2	2	2	1		0	2	2	12	4	2
	2		2	1	1					20	98		2				1		1		3		40	1	12	10	7	1					2	2	2	2	2	2
	2		2	4	2					24	98		2				1		1		3		25	2			2	1					2	2	2	2	2	1		1	2	3	12	6	2
	2		2	10	1					21	98		2				1		1		3		30	2			2	1					2	2	2	2	2	2
	2		2	9	1					19	98		2				1		1		3		36	2			2	2	3	3			1	2	2	2	2	2
	2		2	15	2					28	1	4	2				1		1		3		40	2			2	2	3	3			2	2	2	2	2	1		1	0	1	12	5	2
	2		2	44	2					24	1	7	2				1		1		8		30	2			2	1					2	2	2	2	2	2
	2		2	16	2					27	1	3	2				1		1		3		30	1	12	9	8	1					2	2	2	2	2	2
	2		2	13	2					28	1	5	2				1		1		3		35	2			2	2	2	2			2	2	2	2	2	2
	2		2	6	1					25	1	3	1	1	12	5	1		3		3		35	2			5	2	2	1			2	2	2	2	2	1		0	2	2	12	5	2
	2		2	16	2					25	1	4	2				1		1		2		30	2			2	1					2	2	2	2	2	2
	2		2	19	1					20	1	5	2				1		1		2		25	2			2	1					2	2	2	2	2	2
	2		2	18	1					40	1	5	2				1		1		2		45	2			4	1					2	2	2	2	2	2
	3	**	2	0	2					30	99		2				1		1		1		40	2			1	1					2	2	2	2	1	1		3	2	5	12	4	2
	3	**	2	25	2					30	98		2				1		1		3		30	2			1	2	3	2			2	2	2	2	2	2
	3	**	2	26	2					20	98		2				1		1		3		20	1	14		6	1					2	2	2	2	2	2
	3	**	2	7	2					30	98		2				1		1		3		45	2			1	2	3	2			2	2	2	2	2	2
	3	15	2	103	3					27	98		2				1		1		1		35	2			1	1					1	2	2	2	2	2
	3	**	2	12	3					22	98		2				1		1		1		35	2			1	1					2	2	2	2	2	2
	3	**	2	13	3					30	98		2				1		1		3		35	2			2	1					2	2	2	2	2	2
	3	**	2	16	2					30	98		2				1		1		3		40	2			7	2	1	2			2	1	2	2	1	2
	3	**	2	19	2					29	98		2				1		1		3		43	2			1	1					2	2	2	2	2	2
	3	**	2	18	2					28	98		1	1	12	2	1		1		3		40	2			1	1					2	2	2	2	2	1		1	1	2	12	1	2
	3	**	2	17	2					28	98		2				1		1		3		40	2			1	2	1	1			2	2	2	2	2	2
	3	**	2	0	2					20	98		2				1		1		1		23	2			1	1					2	2	2	2	2	2
	3	**	2	21	2					30	98		2				1		1		1		50	2			1	1					2	2	2	2	2	2
	3	**	2	23	2					30	98		2				1		1		1		40	2			1	1					2	2	2	2	1	1		1	2	3	12	4	2
	3	**	2	24	2					20	98		1	1	12	3	1		1		1		27	1	12	4	1	1					2	2	2	2	2	2
	3	**	2	2	3					18	98		2				1		1		3		30	2			1	2	2	2			2	2	2	2	2	2
	3	**	2	4	3					21	98		2				1		1		3		34	2			1	1					2	2	2	2	2	2
	3	**	2	3	3					23	98		2				1		1		3		33	2			1	1					2	2	2	2	2	2
	3	**	2	28	2					21	1	4	2				1		1		3		21	2			1	1					2	2	2	2	2	2
	3	**	2	27	2					27	1	2	2				1		1		3		28	2			3	2	2	1			2	2	2	2	2	1		0	2	2	12	2	2
	3	**	2	28	2					20	1	4	1	1	12	3	1		1		3		20	2			1	1					2	2	2	2	2	2
	3	**	2	24	2					30	1	6	2				1		1		1		30	2			1	2	3	1			2	2	2	2	2	1		3	0	3	12	3	2
	3	**	2	8	2					30	1	3	2				1		1		3		45	2			1	1					2	2	2	2	2	1		2	1	3	12	4	2
	3	**	2	9	2					26	1	3	2				1		1		3		35	1	12	5	6	2	2	1			2	2	2	2	2	1		1	0	1	12	2	2
	3	**	2	10	2					29	1	2	2				1		1		3		35	2			1	2	2	2			2	2	2	2	2	2
	3	**	2	14	3					36	1	5	2				1		1		2		35	2			1	1					2	2	2	2	2	1		0	1	1	12	4	2
	3	**	2	11	2					30	98		2				1		1		1		40	2			1	1					2	2	2	2	2	1		1	0	1	12	1	2
	3	**	2	6	3					27	1	5	2				1		1		3		40	2			7	2	2	1			2	2	2	2	2	2
	1		3	9	1					25	98		1	1	12	2	1		1		3		27	1	12	12	7	1					2	2	2	2	2	1		0	1	1	12	1	2
	1		3	3	2					22	1	5	2				1		1		3		23	2			1	1					2	2	2	2	2	2
	1		3	15	1					20	1	11	2				1		1		3		30	1	12	10	1	1					2	2	2	2	2	1		0	1	1	12	1	2
	1		3	22	1					29	98		1	1	12	8	1		1		3		50	2			7	1					2	2	2	2	2	2
	1		3	24	1					26	98		1	1	12	9	1		1		3		30	2			7	2	2	2			2	2	2	2	2	2
	1		3	26	1					19	98		1	1	12	7	1		1		3		21	1	13		7	1					2	2	2	2	2	2
	1		3	14	1					28	98		2				1		1		3		40	1	13		7	1					2	2	2	2	2	1		1	1	2	12	4	2
	1		3	23	1					30	98		1	1	12	7	1		1		3		40	2			7	1					2	2	2	2	1	1		2	2	4	12	6	2
	1		3	13	1					20	98		1	1	12	4	1		1		3		30	2			1	1					2	2	2	2	2	2
	1		3	8	1					25	98		1	1	12	2	1		1		3		29	2			1	1					2	2	2	2	2	1		1	2	3	12	3	2
	1		3	12	2					25	98		1	1	12	10	1		1		3		29	2			1	1					2	2	2	2	2	2
	1		3	11	1					21	98		1	1	12	8	1		1		3		25	1	12	9	6	1					2	2	2	2	2	2
	1		3	10	1					39	98		2				1		1		3		40	2			7	2	2	1			2	2	2	2	1	1		2	3	5	12	9	2
	1		3	1	2					30	1	5	2				1		1		3		40	2			1	1					1	2	2	2	2	2
	1		3	2	2					25	1	5	1	1	12	3	1		1		8		40	1	14		8	2	3	3			1	2	2	2	2	2
	1		3	19	1					25	1	15	2				1		1		1		26	1	12	12	7	1					2	2	2	2	2	2
	1		3	7	2					38	1	4	1	1	12	2	1		1		1		45	2			8	2	2	2			2	2	2	2	2	1		2	2	4	12	9	1		2	0	2
	1		3	6	2					19	1	6	1	1	12	8	1		1		3		25	2			1	1					2	2	2	2	2	2
	2		1	1	1					38	1	4	2				1		1		2		45	2			2	1					2	2	2	2	2	1		1	1	2	12	7	2
	2		3	35	2					27	98		2				1		1		3		29	2			2	1					2	2	2	2	2	1		2	2	4	12	8	2
	2		3	34	2					34	98		2				1		1		3		50	2			2	2	2	2			1	2	2	2	2	1		4	2	6	14		1		1	0	1
	2		3	17	1					30	98		2				1		1		3		38	2			2	2	4	4			2	2	2	2	2	1		1	1	2	12	8	2
	2		3	19	1					30	98		2				1		1		3		35	2			2	2	2	1			2	2	2	2	2	1		1	2	3	12	2	2
	2		3	14	1					22	98		2				1		1		3		30	2			2	1					2	2	2	2	2	1		0	1	1	12	2	2
	2		3	32	2					30	98		2				1		1		3		40	2			2	1					2	2	2	2	2	1		1	0	1	12	3	2
	2		3	10	2					28	98		2				1		1		3		28	2			2	1					2	2	2	2	2	1		0	1	1	12	2	2
	2		3	9	2					29	98		2				1		1		3		40	2			2	1					2	2	2	2	2	2
	2		3	3	1					22	98		2				1		1		1		40	2			1	2	2	2			2	2	2	2	2	2
	2		3	4	2					17	98		2				1		1		1		20	2			2	1					2	2	2	2	2	2
	2		3	7	2					19	98		2				1		1		3		23	2			2	1					2	2	2	2	2	2
	2		3	8	2					31	98		2				1		1		3		35	2			2	1					2	2	2	2	2	1		1	2	3	12	3	2
	2		3	29	2					24	1	4	2				1		1		3		30	2			2	1					2	2	2	2	2	1		0	1	1	12	4	2
	2		3	11	2					32	1	10	2				1		4		3		35	2			2	1					2	2	2	2	2	1		0	3	3	12	7	2
	2		3	30	2					28	1	0	2				1		1		3		30	2			2	1					2	1	2	2	2	1		1	1	2	12	8	2
	2		3	11	1					24	1	5	2				1		1		3		24	2			2	1					2	2	2	2	2	2
	2		3	15	1					30	1	7	2				1		1		3		35	2			2	2	3	3			2	2	2	2	2	1		2	0	2	12	7	2
	2		3	9	2					20	1	2	2				1		1		3		36	2			2	1					2	2	2	2	2	2
	2		3	18	1					30	1	3	2				1		1		3		35	2			2	1					2	2	2	2	2	1		0	1	1	12	2	2
	2		3	13	1					22	1	2	2				1		1		3		26	2			2	1					2	2	2	2	2	2
	2		3	12	1					19	1	3	2				1		1		3		23	1	12	12	7	2	2	1			2	2	2	2	2	2
	2		3	33	2					26	1	5	1	1	12	4	1		1		3		30	2			7	1					2	2	2	2	2	2
	2		3	10	1					28	1	2	2				1		1		3		40	2			2	2	2	1			2	2	2	2	2	2
	2		3	1	1					30	1	7	2				1		1		3		35	2			4	1					2	2	2	2	2	1		2	2	4	12	8	2
	2		3	2	1					30	1	10	2				1		1		3		36	2			4	1					2	2	2	2	2	2
	3	**	3	1	3					20	98		1	1	12	2	1		1		3		30	2			1	1					1	2	2	2	2	2
	3	**	3	1	3					29	98		2				1		1		3		48	2			1	2	2	2			2	1	2	2	2	1		1	1	2	12	5	2
	3	95	3	14	1					23	1	8	2				1		1		3		32	2			1	1					2	2	2	2	2	1		1	1	2	12	3	2
	3	95	3	15	2					30	1	3	2				1		1		3		27	2			1	2	2	1			1	2	2	2	2	2
	3	95	3	30	2					37	1	3	2				1		1		3		44	2			1	1					2	2	2	2	2	2
	3	**	3	12	2					30	1	6	2				1		1		3		35	2			1	1					2	2	2	2	2	2
	3	**	3	11	2					25	1	6	2				1		1		3		30	2			1	1					2	2	2	2	2	2
	3	**	3	11	2					29	1	3	2				1		1		2		29	2			1	1					2	2	2	2	2	2
	1		4	15	2					17	98		1	1	12	8	1		1		3		18	1	12	8	1	1					2	2	2	2	2	2
	1		4	25	2					30	98		2				1		1		3		40	1	13		7	1					2	2	2	2	2	1		0	2	2	12	5	2
	1		4	23	2					18	98		2				1		1		3		25	1	12	8	6	1					2	2	2	2	2	2
	1		4	25	2					26	98		1	1	12	9	1		1		3		40	2			1	2	2	1			2	2	2	2	2	2
	1		4	22	1					45	98		2				1		1		3		52	2			7	2	2	1			2	2	2	2	2	1		4	4	8	12	12	1		3	1	4
	1		4	24	2					43	98		2				1		1		3		48	2			1	2	2	1			2	2	2	2	2	1		2	2	4	12	6	2
	1		4	17	2					46	98		2				1		1		1		65	2			7	2	2	1			2	2	2	2	2	1		3	4	7	14		1		2	1	3
	1		4	18	2					28	98		2				1		1		1		35	2			1	1					2	2	2	2	2	2
	1		5	14	1					30	99		2				1		1		3		40	2			1	1					2	2	2	2	2	1		1	2	3	12	3	2
	1		5	4	1					26	98		1	1	12	6	1		1		3		32	2			1	1					2	2	2	2	2	1		2	1	3	12	5	2
	1		5	18	2					18	98		1	1	12	8	1		1		3		25	2			1	1					2	2	2	2	1	2
	1		5	5	1					38	98		1	1	12	4	1		1		3		46	2			1	1					2	2	2	2	2	1		1	1	2	12	8	2
	1		5	10	1					25	98		2				1		1		3		34	2			1	1					2	2	2	2	2	1		1	1	2	12	2	2
	1		5	6	1					26	98		1	1	12	3	1		1		3		28	2			1	1					2	2	2	2	2	1		1	0	1	12	2	2
	1		5	9	2					20	98		1	1	12	5	1		1		3		30	1	12	8	1	1					2	2	2	2	2	1		0	1	1	12	1	2
	1		5	8	1					22	98		2				1		1		3		32	2			1	1					2	2	2	2	2	1		2	0	2	12	3	2
	1		5	13	1					26	1	0	2				2		3		3		29	1	14		8	1					2	2	1	2	2	2
	3		6	8	1					25	99		2				1		1		3		30	2			5	1					2	2	2	2	2	2
	1		6		2					30	98		2				4		4		4		30	2			5	2	8	4			2	2	2	2	2	2
	1		6	21	1					19	98		2				1		1		3		19	1	12	12	7	1					2	2	2	2	2	2
	1		6	10	1					30	98		2				1		1		1		40	2			7	1					2	2	2	2	2	1		2	2	4	12	12	1		2	0	2
	1		6	16	1					35	98		2				1		1		3		50	2			7	1					2	1	2	2	2	1		3	2	5	12	10	2
	1		6	19	1					29	98		2				1		1		3		35	2			2	1					2	2	2	2	1	1		0	1	1	12	2	2
	1		6	17	1					30	98		2				1		1		3		40	2			2	1					2	2	2	2	2	1		2	2	4	12	8	2
	1		6	18	1					28	98		2				1		1		3		45	2			2	2	2	2			1	2	2	2	2	1		3	2	5	12	4	2
	1		6	13	1					18	98		1	1	12	7	1		1		7		20	1	12	11	1	1					2	2	2	2	2	2
	1		6	14	2					40	98		2				1		1		3		50	2			7	1					2	2	1	2	2	1		2	3	5	12	8	2
	1		6	12	1					16	98		1	1	12	8	1		1		3		20	1	13		7	1					2	2	2	2	2	2
	1		6	22	1					30	98		2				1		1		1		32	2			1	2	2	1			2	2	2	2	1	2
	1		6	24	1					28	98		2				1		1		3		30	2			2	2	2	1			2	2	2	2	2	1		3	1	4	12	6	2
	1		6	27	1					40	98		1	1	12	5	1		1		8		50	2			7	1					1	2	2	2	1	1		2	3	5	12	12	2
	1		6	4	2					20	98		2				1		1		3		25	2			1	1					2	2	2	2	2	2
	1		6	5	2					25	98		2				1		1		3		30	2			1	1					2	2	2	2	1	2
	1		6	1	2					19	98		1	1	12	3	1		1		3		25	2			2	2	2	2			2	2	2	2	1	2
	1		6	3	2					42	98		2				1		1		3		55	2			1	1					1	2	2	2	2	1		2	0	2	12	8	2
	1		6	20	1					22	1	4	2				1		1		1		26	2			1	1					2	2	1	1	1	2
	1		6	7	1					30	1	18	2				1		1		8		29	2			1	1					2	2	2	2	2	1		3	2	5	12	10	2
	1		6	6	1					40	1	10	2				1		1		3		50	2			1	2	2	1			2	2	2	2	1	1		2	3	5	12	8	2
	1		6	23	1					20	1	1	2				1		1		3		25	2			1	1					2	2	2	2	2	2
	1		7	13	1					30	99		2				1		1		1		30	2			1	1					2	2	2	2	2	1		2	2	4	12	5	2
	1		7	7	1					26	98		2				1		1		3		30	2			7	2	1	2			2	2	2	2	2	2
	1		7	21	1					40	98		2				1		1		3		60	2			7	1					2	2	2	2	2	1		1	1	2	12	2	2
	1		7	17	1					20	98		2				1		1		3		30	1	12	10	6	1					2	2	2	2	2	2
	1		7	18	1					25	98		2				1		1		3		30	2			2	1					2	2	2	2	2	1		3	1	4	12	4	2
	1		7	12	1					20	98		2				1		1		3		25	2			2	2	2	2			1	2	2	2	1	2
	1		7	14	1					18	98		1	1	12	8	1		1		3		20	1	12	12	7	1					2	2	2	2	2	2
	1		7	24	1					38	98		2				1		1		3		40	2			7	1					2	2	2	2	2	1		4	2	6	12	10	2
	1	27	7		1					20	98		2				1		1		3		25	2			1	1					2	2	2	2	2	2
	1	25	7		1					20	98		2				1		1		3		24	2			1	1					2	2	2	2	2	2
	1	24	7		1					25	98		2				1		1		3		30	2			1	1					2	2	2	2	2	2
	1		7	23	1					24	1	0	2				1		1		3		30	2			1	1					2	2	2	2	2	2
	1		7	9	1					16	1	1	2				1		1		1		20	2			1	1					2	2	2	2	2	2
	1		7	10	1					26	1	0	2				1		1		3		28	2			1	1					2	2	2	2	2	2
	1		7	27	1					45	1	0	2				1		1		3		56	2			1	1					2	1	2	2	2	2
	1		7	8	1					16	1	1	2				1		1		1		22	2			1	1					2	2	2	2	2	2
	1		7	19	1					23	1	2	2				1		1		3		28	2			1	2	2	1			2	2	2	2	2	2
	1		7	18	1					27	1	2	2				1		1		3		44	2			1	1					2	2	2	2	2	2
	1		7	15	1					18	1	3	1	1	12	6	1		1		7		20	2			1	1					2	2	2	2	2	2
	1		7	22	1					17	1	0	2				1		1		1		25	2			1	1					2	2	2	2	2	2
	1		8	9	2					18	98		2				1		1		3		20	2			1	1					2	2	2	2	2	2
	1		8	10	2					30	98		2				1		1		1		45	2			1	1					2	2	2	2	2	2
	1		8	16	3					17	98		2				1		1		3		20	2			1	1					2	2	2	2	2	2
	1	20	8		3					20	98		2				1		1		3		30	2			1	2	2	1			2	2	2	2	2	2
	1	18	8		3					30	98		2				1		1		3		32	2			1	1					2	2	2	2	2	2
	1		8	11	3					26	98		2				1		1		1		30	2			1	1					2	2	2	2	2	1		0	1	1	12	1	2
	1		8	12	3					45	98		2				1		1		3		50	2			1	1					2	2	2	2	2	1		3	1	4	12	5	2
	1		8	13	3					40	98		2				1		1		1		38	1	13		7	2	2	1			2	2	2	2	1	1		2	2	4	12	9	2
	1		8	14	3					19	98		2				1		1		1		20	2			1	1					2	2	2	2	1	2
	1		8	23	2					45	98		2				1		1		3		50	1	12	6	7	2	3	3			1	1	2	2	2	1		1	2	3	12	6	2
	1		9	6	2					30	98		2				1		1		3		35	2			7	2	4	1			2	1	2	2	2	1		2	1	3	12	3	2
	1		9	1	1					30	98		1	1	12	5	1		1		3		40	2			7	2	2	2			2	2	2	2	2	1		0	1	1	12	7	2
	1		9	16	1					40	98		2				1		1		3		50	2			1	2	2	1			2	2	2	2	2	2
	1		9	9	1					28	98		2				1		1		3		35	2			3	1					2	2	2	2	2	1		3	1	4	12	2	2
	1		9	4	2					28	98		2				1		1		3		30	1	12	7	6	1					2	2	2	2	2	2
	1		9	3	2					19	98		1	1	12	7	1		1		7		25	1	12	5	6	1					2	2	2	2	2	2
	1		9	2	1					28	98		2				1		1		3		30	1	14		7	1					2	2	2	2	2	2
	1		9	16	1					25	98		2				1		1		3		29	1	12	7	7	2	2	3			2	2	2	2	2	2
	1		9	1	2					36	98		2				1		1		3		37	2			1	1					2	2	2	2	2	2
	1		9	22	2					35	98		2				1		1		3		36	2			1	2	4	1			1	1	2	2	1	1		2	1	3	12	2	2
	1		9	17	2					26	98		1	1	12	1	1		1		3		26	1	12	6	1	1					2	2	2	2	2	2
	1		9	7	1					30	1	2	2				1		4		3		33	2			3	1					2	2	2	2	2	2
	1		9	5	2					26	1	2	2				1		1		3		35	1	13		7	2	2	1			2	2	2	2	2	1		0	1	1	12	1	2
	1		9	12	2					40	1	7	2				1		1		1		33	2			1	1					2	2	2	2	2	1		1	3	4	12	4	2
	1		9	9	1					20	1	2	2				1		1		3		35	2			1	1					2	2	2	2	2	2
	1		10	21	1					18	99		2				1		1		3		20	2			1	1					2	2	2	2	2	2
	1		10		1					30	98		2				1		1		3		40	2			1	2	2	2			2	2	2	2	2	2
	1		11	8	3					28	1	1	2				1		1		1		30	1	12	10	8	2	2	1			2	2	2	2	2	1		0	3	3	12	3	2
	1		11	13	2					22	1	3	2				1		1		3		28	1	12	9	8	1					2	2	2	2	2	2
	1		11	16	3					22	1	3	2				1		1		1		29	1	12	9	1	1					2	2	2	2	2	2
	1		11	21	2					28	99		1	1	12	12	1		1		8		30	1	14		7	1					2	2	2	2	2	1		1	0	1	12	1	2
	1		11	27	2					27	98		2				1		1		3		30	2			7	1					2	2	2	2	2	2
	1		11	25	1					20	98		1	1	12	5	1		1		3		25	1	12	10	6	1					2	2	2	2	2	2
	1		11	7	1					27	98		1	1	12	9	1		1		3		35	1	12	8	7	1					2	2	2	2	2	1		1	1	2	12	7	2
	1		11	15	2					25	98		1	1	12	10	1		1		3		32	2			1	1					2	2	2	2	2	2
	1		11	12	2					19	1	3	1	1	12	10	1		1		3		25	2			1	2	2	2			2	2	2	2	2	2
	1		11	11	3					19	1	5	1	1	12	8	1		1		3		35	2			1	2	2	2			2	2	2	2	2	2
	1		11	9	3					20	1	1	1	1	12	5	1		1		3		30	1	12	10	8	2	2	2			2	2	2	2	2	2
	1		11	10	3					23	1	3	2				1		1		3		28	2			1	2	2	2			2	2	2	2	2	2
	1		11	14	2					45	1	2	2				1		1		3		47	2			1	2	2	2			2	2	2	2	2	1		3	4	7	12	9	2
	1		11	23	3					40	1	2	2				1		1		3		45	2			1	1					2	2	2	2	2	1		4	2	6	12	10	2
	1		11	26	1					28	1	5	2				1		1		3		30	2			1	1					2	2	2	2	2	2
	1		11	25	3					39	1	5	2				1		1		3		55	2			1	1					2	2	2	2	2	1		2	1	3	12	8	2
	1		11	19	2					20	1	4	2				1		1		3		24	1	12	10	7	1					2	2	2	2	2	2
	1		11	20	2					20	1	10	2				1		1		1		30	2			1	1					2	2	2	2	2	1		1	0	1	12	1	2
	1		11	6	2					21	1	6	1	1	12	7	1		1		1		23	1	12	10	5	1					2	2	2	2	2	1		0	1	1	12	1	2
	1		11	3	3					36	1	3	2				1		1		3		34	2			1	1					2	2	2	2	2	1		2	3	5	12	5	2
	1		11	1	3					30	1	3	1	1	12	2	1		1		3		35	2			1	1					2	2	2	2	1	1		1	2	3	12	2	2
	1		11	2	3					21	1	3	2				1		1		3		35	1	12	4	1	2	2	2			1	2	2	2	2	1		1	0	1	12	1	2
	2		11	6	2					21	98		2				1		1		3		29	2			2	1					2	2	2	2	2	2
	2	4	11		2					30	98		2				1		1		3		35	2			1	1					2	2	2	2	2	1		0	2	2	12	4	2
	2	1	11		2					24	98		2				1		1		3		30	2			7	1					2	2	2	2	2	2
	2		11	2	2					30	98		2				1		1		3		40	2			1	2	1	1			2	2	2	2	2	2
	2		11	1	2					35	98		2				1		1		3		45	2			1	1					2	2	2	2	2	1		3	0	3	12	10	2
	2		11	2	1					40	1	8	2				1		1		3		60	2			1	2	2	2			2	2	2	2	2	1		2	0	2	12	7	2
	2		11	3	1					20	1	4	2				1		1		3		34	2			1	1					2	2	2	2	2	2
	2		11	1	2					30	1	10	2				1		1		3		40	2			4	1					2	2	2	2	2	2
	2		11	4	1					30	1	10	2				1		1		3		30	2			1	1					2	2	2	2	2	2
	2		11	11	2					30	1	2	2				1		1		1		32	2			1	1					2	2	2	2	2	2
	2		11	12	2					19	1	8	2				1		1		1		25	2			4	1					2	2	2	2	1	2
	2		11	1	2					20	1	6	2				1		1		3		26	1	12	4	1	1					2	2	2	2	2	2
	2		11	2	1					32	1	2	2				1		1		3		40	2			7	2	2	1			2	2	2	2	2	1		1	1	2	12	9	2
	3	**	2	5	3					23	98		2				1		1		3		35	2			1	2	2	2			2	2	2	2	2	1		1	1	2	12	4	2
	2		11	4	1					26	1	6	1	1	14		1		3		8		28	1	15		7	1					2	2	2	1	2	2
	2		11	5	2					24	1	6	2				1		1		3		26	2			2	1					2	2	2	2	2	2
	3		11	27	1					40	98		2				1		1		1		40	2			1	2	3	2			1	2	2	2	2	1		4	1	5	12	10	2
	3		11	25	1					40	98		2				1		1		1		40	2			1	1					2	2	2	2	2	1		1	3	4	12	4	2
	3		11	7	1					24	98		2				1		1		3		30	2			1	1					1	2	2	2	2	2
	3		11	3	1					27	98		2				1		1		3		30	2			1	1					1	2	2	2	2	2
	3		11	1	1					29	98		2				1		1		3		35	2			1	1					2	2	2	2	2	1		0	1	1	12	2	2
	3		11	9	1					19	98		1	1	12	4	1		1		3		29	1	12	3	1	1					2	2	2	2	2	2
	3		11	6	1					34	98		2				1		1		3		40	2			1	1					2	2	2	2	2	1		1	0	1	12	3	2
	3		11	5	2					27	98		2				1		1		3		35	2			1	2	1	2			2	2	2	2	2	2
	3		11	8	1					20	98		1	1	12	4	1		1		3		40	2			1	1					2	1	2	2	2	2
	3		11	22	1					20	98		2				1		1		3		23	2			1	1					1	2	2	2	1	1		1	1	2	12	4	2
	3		11	24	1					25	98		2				1		1		1		30	2			1	1					2	2	2	2	2	1		3	0	3	12	2	2
	3		11	14	2					25	98		2				1		1		3		36	2			1	1					2	2	2	2	2	1		1	1	2	12	2	2
	3		11	19	1					32	98		2				1		1		3		43	1	12	8	7	2	2	1			2	2	2	2	1	1		5	1	6	12	5	2
	3		11	13	1					25	98		1	1	12	5	1		1		3		28	2			1	1					2	2	2	2	2	1		1	1	2	12	2	2
	3		11	16	1					22	98		2				1		1		3		27	1	12	5	1	1					2	2	2	2	1	1		0	1	1	12	1	2
	3		11	17	1					18	98		1	1	12	4	1		1		3		40	2			7	2	1	2			2	1	2	2	2	2
	3		11	18	1					19	98		1	1	12	4	1		1		3		30	1	12	4	1	1					2	2	2	2	2	2
	3		11	28	1					30	1	4	2				1		1		3		35	1	12	6	1	1					2	2	2	2	2	1		1	1	2	12	3	2
	3		11	10	1					26	1	1	2				1		1		1		28	2			1	1					2	2	2	2	2	2
	3		11	9	1					30	1	4	2				1		1		1		31	2			1	2	2	1			2	2	2	2	2	2
	3		11	8	1					30	1	2	2				1		1		1		30	2			1	1					2	2	2	2	1	1		1	0	1	12	8	2
	3		11	4	1					20	1	2	1	1	12	3	1		1		3		33	2			1	1					1	1	2	2	1	2
	3		11	2	1					30	1	2	2				1		1		3		35	1	14		7	2	1	2			1	2	2	2	1	1		1	2	3	12	3	2
	3		11	26	1					27	1	4	2				1		1		3		45	2			1	1					2	2	2	2	2	2
	1		1	27	1					19	98		1	1	12	3	1		1		1		32	1	12	7	1	2	2	2			2	2	2	2	2	2
	1		1	8	1					26	1	6	2				1		1		1		31	1	12	8	7	2	2	2			2	2	2	2	2	2
	1		1	10	1					22	1	4	1	1	12	2	1		1		1		25	1	12	5	1	1					2	2	2	2	2	2
	1		1	11	1					25	1	5	1	1	12	8	1		1		7		28	2			7	1					2	2	2	2	2	2
	1		1	4	1					16	1	1	2				1		1		3		18	2			1	1					2	2	2	2	2	2
	1		1	21	1					22	98		2				1		1		3		25	2			1	1					2	2	2	2	1	2
	1		1	25	1					40	98		2				1		1		3		55	2			1	2	1	1			2	2	2	2	2	1		4	1	5	12	5	2
	1		1	24	1					22	98		2				1		1		3		25	2			1	2	1	2			2	2	2	2	2	2
	1		1	27	1					20	98		2				1		1		4		27	2			1	1					2	2	2	2	2	2
	1		1	26	1					15	98		1	1	12	3	1		1		3		30	2			1	1					2	2	2	2	2	2
	1		1	14	1					21	1	11	2				1		1		1		25	2			1	1					2	2	2	2	2	2
	1		1	2	1					26	1	2	1	1	12	5	1		1		3		38	2			1	1					2	2	2	2	2	2
	1		1	17	1					27	1	4	1	1	12	8	1		1		3		35	2			3	1					2	2	2	2	2	1		1	1	2	12	2	2
	1		1	18	1					15	1	4	2				1		1		3		55	2			1	1					1	2	2	2	2	2
	1		1	4	1					16	1	3	2				1		1		1		49	2			1	2	2	2			2	2	2	2	2	2
	1		1	3	1					20	1	3	2				1		1		1		50	2			1	2	1	2			2	2	2	2	2	2
	1		1	17	1					20	1	3	1	1	12	3	1		1		3		26	1	12	9	7	1					1	2	2	2	2	2
	1		1	13	1					20	1	1	2				1		1		1		30	2			1	1					2	2	2	2	1	2
	1		1	2	1					23	1	3	2				1		1		3		26	2			1	1					2	2	2	2	2	2
	1		1	22	1					30	1	15	2				1		1		3		35	1	14		7	2	1	1			2	2	2	2	2	1		1	2	3	12	2	2
	1		1	24	1					16	1	0	2				1		1		3		40	2			1	2	2	3			2	2	2	2	2	2
	1		1	24	1					18	1	10	1	1	12	3	1		1		3		20	1	12	7	7	1					2	2	2	2	2	2
	2		1	13	2					30	98		2				1		1		3		78	2			4	1					2	1	2	2	2	1		2	1	3	12	10	2
	2		1	12	2					28	98		2				1		1		3		35	2			2	1					2	2	2	2	2	2
	2		1	8	2					28	98		2				1		1		3		30	2			2	1					2	2	2	2	2	2
	2		1	10	2					28	98		2				1		1		3		40	2			2	1					2	2	2	2	2	2
	2		1	12	2					25	98		2				1		1		3		35	1	12	11	7	1					2	2	2	2	2	2
	2		1	10	2					35	98		2				1		1		3		50	2			2	2	2	1			2	2	2	2	2	2
	2		1	9	2					28	98		2				1		1		3		35	2			2	1					2	2	2	2	2	1		1	1	2	12	4	2
	2		1	3	1					20	98		2				1		1		5		30	2			4	2	2	2			2	2	2	2	1	2
	2		1	4	1					20	98		2				1		1		3		30	2			4	1					2	2	2	2	2	2
	2		1	2	1					25	98		2				1		1		8		36	2			7	1					2	2	2	2	1	2
	2		1	24	2					30	98		2				1		1		3		40	2			2	1					1	2	2	2	2	2
	2		1	23	2					25	98		2				1		1		2		40	2			2	1					2	2	2	2	2	1		0	1	1	12	5	2
	2		1	24	2					20	98		2				1		1		3		30	2			2	1					2	2	2	2	2	2
	2		1	25	2					23	98		2				1		1		3		26	2			2	1					2	2	2	2	2	2
	2		1	19	1					28	98		2				1		1		3		40	2			2	1					2	2	2	2	2	1		2	1	3	12	4	2
	2		1	16	2					20	98		2				1		1		3		30	2			2	2	2	1			2	2	2	2	2	2
	2		1	17	2					28	98		2				1		1		3		38	2			2	2	2	1			2	2	2	2	2	1		1	0	1	12	3	2
	2		1	1	2					32	98		2				1		1		3		27	2			2	1					2	2	2	2	2	1		2	0	2	12	5	2
	2		1	2	2					28	98		2				1		1		3		33	2			2	1					2	2	2	2	2	1		2	1	3	12	4	2
	2		1	20	1					25	98		1	1	12	4	1		1		3		35	1	12	6	2	2	3	3			2	1	2	2	2	1		2	1	3	12	12	2
	2		1	18	2					24	98		1	1	12	3	1		1		3		35	2			2	1					2	2	2	2	2	1		0	1	1	12	5	2
	2		1	21	1					24	98		2				1		1		3		32	2			2	1					2	2	2	2	2	2
	2		1	6	1					18	1	7	1	1	12	5	1		1		3		35	2			2	1					2	2	2	2	2	2
	2		1	7	1					25	1	7	2				1		1		3		35	1	12	9	7	1					2	2	2	2	2	2
	2		1	5	1					18	1	3	2				1		1		5		25	2			2	1					2	2	2	2	2	2
	2		1	20	2					28	1	2	2				1		1		1		38	2			7	1					2	2	2	2	2	1		1	0	1	12	3	2
	2	1	1		2					28	1	9	1	1	12	3	1		4		3		29	2			7	1					1	2	2	2	2	1		0	1	1	12	2	2
	3		1	26	1					35	98		1	1	12	8	1		1		3		40	2			1	1					2	2	1	1	2	1		2	4	6	12	12	1		1	0	1
	3		1	22	2					34	98		1	1	12	3	1		1		3		35	1	12	12	7	2	3	1			2	2	2	2	2	1		1	2	3	12	5	2
	3		1	26	1					39	98		2				1		1		3		50	2			1	1					2	1	2	2	2	1		5	4	9	12	12	2
	3		1	24	2					20	98		1	1	12	7	1		1		3		40	2			7	2	2	1			2	2	2	2	2	2
	3		1	21	2					23	98		1	1	12	9	1		1		3		30	1	14		7	1					2	2	2	2	2	2
	3		1	20	2					35	98		2				1		1		3		35	2			1	2	1	1			2	1	2	2	1	1		1	0	1	12	6	2
	3		1	17	1					18	98		1	1	12	7	1		1		7		20	2			7	1					2	2	2	2	2	2
	3		1	19	1					20	98		1	1	12	9	1		1		7		35	2			7	2	1	2			2	2	2	2	1	2
	3		1	18	1					16	98		1	1	12	6	1		1		7		28	2			1	1					2	2	2	2	2	2
	3		1	16	1					36	98		1	1	12	9	1		1		8		42	2			1	1					2	1	2	2	2	1		3	3	6	14		2
	3		1	15	1					23	98		1	1	12	9	1		1		3		28	1	12	9	7	1					2	2	2	2	1	2
	3	74	1	2	2					38	98		2				1		1		3		42	2			1	1					2	2	2	2	2	1		2	4	6	12	10	2
	3	74	1	1	3					37	98		2				1		1		3		41	2			1	2	2	2			2	2	2	2	2	1		4	2	6	12	12	2
	3	74	1	3	2					28	98		1	1	12	1	1		1		3		30	2			7	1					2	2	2	2	2	1		3	1	4	12	10	2
	3	74	1	8	3					20	98		1	1	12	2	1		1		3		25	2			1	1					2	2	2	2	2	2
	3	74	1	7	1					30	98		2				1		1		3		38	1	12	6	7	2	3	3			2	2	2	2	2	1		1	2	3	12	12	2
	3	74	1	4	2					21	98		2				1		1		3		30	2			8	1					2	2	2	2	2	2
	3		1	12	1					30	1	8	2				1		1		1		34	2			1	1					1	2	2	2	2	1		3	2	5	12	5	2
	3		1	7	1					45	1	10	2				1		1		3		48	2			1	1					2	2	2	2	2	1		4	1	5	12	10	2
	3		1	8	1					26	1	10	1	1	12	8	1		1		3		40	2			1	2	2	2			2	2	2	2	2	1		1	0	1	12	2	2
	3		1	9	1					35	1	12	2				1		1		3		42	2			1	1					1	2	2	2	2	1		3	3	6	12	10	2
	3		1	10	1					18	1	10	1	1	12	8	1		1		3		22	1	12	8	6	1					2	2	2	2	2	2
	3		1	13	1					25	1	7	2				1		1		3		30	2			1	1					2	2	2	2	2	1		1	1	2	12	3	2
	3		1	11	1					22	1	10	1	1	12	4	1		1		3		25	2			1	1					2	2	2	2	2	2
	3		1	23	2					32	1	3	2				1		1		3		45	2			7	1					2	2	2	2	2	1		0	1	1	12	4	2
	3	74	1	6	1					26	1	10	1	1	12	6	1		1		3		32	1	12	3	1	2	3	1			2	2	2	2	2	1		2	1	3	12	3	2
	3	5	1	5	1					20	1	10	1	1	12	6	1		1		3		30	1	12	5	1	2	3	3			2	2	2	2	2	1		0	1	1	12	3	2
	2		1	2	1					19	1	4	2				1		1		3		29	2			2	1					2	2	2	2	2	2
	1		3	4	2					18	1	5	1	1	12	5	1		1		3		28	2			1	1					2	2	2	2	2	2
	1		3	16	1					25	1	6	1	1	12	7	1		1		2		40	1	12	10	7	1					2	2	2	2	2	1		1	1	2	12	4	2
	1		3	20	1					20	1	1	2				1		1		1		22	1	13		7	1					2	2	2	2	2	2
	1		3	18	1					29	1	4	2				1		1		1		35	2			7	1					2	2	2	2	2	1		1	1	2	12	3	2
	1		3	5	2					40	1	4	2				1		1		2		40	2			2	2	2	1			2	2	1	2	2	1		2	2	4	12	10	2
	1		4	5	2					29	98		1	1	12	3	1		1		3		29	1	12	6	1	1					2	2	2	2	2	2
	1		4	3	1					36	98		2				1		1		3		31	2			1	1					2	1	2	2	2	1		4	1	5	12	12	2
	1		4	2	2					19	98		1	1	12	9	1		1		3		26	2			1	1					2	2	2	2	2	2
	1		4	6	2					32	98		1	1	12	8	1		1		3		35	2			1	2	2	2			2	2	2	2	2	1		2	3	5	12	8	2
	1		4	4	1					23	98		1	1	12	12	1		1		3		27	2			1	1					2	2	2	2	2	2
	1		4	7	2					37	98		2				1		1		3		43	2			1	2	3	3			2	1	2	2	2	1		3	2	5	12	9	2
	1		4	1	2					36	98		2				1		1		3		39	2			1	2	2	2			2	2	2	2	2	1		4	2	6	12	9	1		1	0	1
	1		4	9	2					20	1	2	1	1	12	8	1		1		3		23	1	12	10	1	1					2	2	2	2	2	2
	1		4	13	2					18	1	14	2				1		1		3		25	2			1	1					2	2	2	2	2	2
	1		4	14	2					19	1	5	2				1		1		3		26	1	12	11	8	1					2	2	2	2	2	2
	1		4	12	2					22	1	12	1	1	12	6	1		1		3		24	2			1	1					2	2	2	2	2	2
	1		4	10	2					24	1	12	2				1		1		3		26	1	12	11	8	1					2	2	2	2	2	2
	1		4	11	2					27	1	12	2				1		1		3		34	2			1	1					2	2	2	2	2	2
	1		4	19	1					20	1	0	2				1		1		3		26	1	12	9	2	1					2	2	2	2	2	2
	1		4	1	1					22	1	12	2				1		1		3		23	2			1	1					2	2	2	2	2	2
	2		4	6	1					30	98		2				1		1		3		36	2			4	1					2	2	2	2	2	1		1	0	1	12	7	1		1	0	1
	2		4	9	1					25	98		1	1	12	5	1		1		3		26	1	14		6	1					2	2	2	2	2	2
	2		4	8	1					23	98		2				1		1		2		28	2			2	1					2	2	2	2	2	2
	2		4	3	1					28	98		2				1		1		3		30	2			4	1					2	2	2	2	2	1		1	2	3	12	3	2
	2		4	21	1					30	98		2				1		1		1		50	2			1	1					2	2	2	2	2	1		0	3	3	12	9	2
	2		4	24	1					30	98		2				1		1		1		30	2			1	1					2	2	2	2	2	1		2	1	3	12	6	2
	2		4	25	1					47	98		2				1		1		1		60	2			1	1					2	2	2	2	2	1		2	0	2	12	9	2
	2		4	12	1					17	98		1	1	12	6	1		1		1		20	2			8	1					2	2	2	2	2	2
	2		4	13	1					25	98		2				1		1		1		28	2			1	1					2	2	2	2	2	2
	2		4	4	1					32	98		2				1		1		3		51	2			2	1					2	2	2	2	2	1		2	2	4	12	8	2
	2		4	13	1					20	1	1	2				1		1		3		30	2			7	1					2	2	2	2	2	2
	2		4	10	1					30	1	4	2				1		1		3		35	2			4	1					2	2	2	2	2	1		1	1	2	12	3	2
	2		4	6	1					20	1	3	2				1		1		3		30	2			2	2	2	2			2	2	2	2	2	2
	2		4	5	1					26	1	7	2				1		1		2		30	2			4	1					2	2	2	2	2	2
	2		4	1	1					38	1	10	2				1		1		3		41	2			4	1					2	2	2	2	2	1		1	2	3	12	10	2
	2		4	7	1					30	1	4	2				1		1		3		60	2			4	1					2	2	2	2	2	1		0	1	1	12	2	2
	3		4	14	2					20	98		2				1		1		3		40	2			1	1					2	2	2	2	2	2
	3		4	11	2					19	98		2				1		1		1		26	2			1	2	2	2			2	2	2	2	2	2
	3		4	13	3					15	98		2				1		1		1		38	2			7	1					2	2	2	2	2	2
	3		4	19	2					40	98		2				1		1		1		60	2			1	1					2	1	2	2	2	1		2	2	4	12	6	2
	3		4	12	2					45	1	0	2				1		1		1		48	2			1	2	2	1			2	2	2	2	2	2
	3		4	14	2					28	1	0	2				1		1		7		30	2			1	1					2	2	2	2	2	2
	3		4	25	1					18	1	12	2				1		1		1		32	1	12	12	7	1					2	2	2	2	2	2
	3		4	1	2					27	1	5	2				1		1		1		30	2			1	1					2	2	2	2	2	2
	1		4	16	2					17	98		1	1	12	9	1		1		7		22	1	13		7	1					2	2	2	2	2	2
	2		4	4	1					20	1	4	1	1	12	9	1		1		2		25	1	12	6	4	1					2	2	2	2	2	2
	3		4	20	2					35	98		2				1		1		1		50	1	12	10	7	1					2	2	2	2	2	1		0	2	2	12	4	2
	1		8	19	3					34	98		2				1		1		3		38	2			7	1					2	2	2	2	2	1		4	2	6	12	4	2
	1		8	17	3					18	98		2				1		1		3		30	2			1	1					2	2	2	2	2	2
	1		8	15	3					30	98		2				1		1		1		35	2			1	1					2	2	2	2	2	1		2	1	3	12	5	2
	1	5	8	25	2					18	98		2				1		1		3		30	1	12	5	6	1					1	2	2	2	2	2
	1	26	8	5	2					18	98		2				1		1		3		30	2			2	1					2	2	2	2	2	2
	1	24	8		1					30	98		2				1		1		3		30	2			2	1					2	2	2	2	1	2
	1	5	8	24	2					30	98		2				1		1		3		30	2			2	1					2	2	2	2	2	1		2	1	3	12	2	2
	1		8	3	2					37	98		2				1		1		3		38	1	12	6	1	1					2	2	2	2	2	1		3	1	4	12	5	2
	1		8	1	2					35	98		1	1	12	2	1		1		3		45	2			1	1					2	2	2	2	2	1		1	0	1	12	2	2
	1		8	22	2					32	1	10	2				1		1		3		32	2			1	1					2	2	2	2	2	1		2	1	3	12	2	2
	1		8	7	2					18	1	12	2				1		1		3		20	1	12	12	7	2	1	2			2	2	2	2	2	2
	1		8	8	2					40	1	10	2				1		1		1		50	2			1	1					2	2	2	2	2	2
	1		8	6	2					34	1	13	2				1		1		4		43	1	12	4	8	2	2	2			1	2	2	2	2	1		0	4	4	12	3	2
	1		8	21	3					15	1	4	2				1		1		1		19	2			1	2	2	2			2	2	2	2	2	2
	1		8	2	2					29	1	6	2				1		1		3		38	2			5	1					2	2	2	2	2	1		1	0	1	12	4	2
	1		8	5	1					19	1	0	1	1	12	5	1		1		3		36	1	12	12	7	1					2	2	2	2	2	2
	2		8	14	1					29	98		2				1		1		3		35	2			7	1					2	2	2	2	2	1		1	1	2	12	4	2
	2		8	12	1					20	98		1	1	12	4	1		1		3		25	1	12	5	7	1					2	2	2	2	2	2
	2		8	15	1					28	98		2				1		1		3		35	1	12	11	7	1					2	2	2	2	2	1		0	2	2	12	5	2
	2		8	4	1					30	98		2				1		1		2		35	2			2	1					2	2	1	2	2	1		1	1	2	12	6	2
	2		8	17	1					35	98		2				1		4		3		46	2			7	1					2	2	1	2	2	1		3	0	3	12	12	1		1	0	1
	2		8	2	1					20	98		2				1		1		3		20	1	12	7	7	1					2	2	2	2	2	2
	2		8	3	1					40	98		2				1		1		8		50	2			7	2	3	3			2	2	2	2	2	2
	2		8	5	1					38	98		2				1		3		3		40	2			2	1					2	2	2	2	2	1		3	0	3	12	3	2
	2		8	10	1					24	98		2				1		1		3		32	2			2	1					2	2	2	2	2	1		0	1	1	12	1	2
	2		8	7	1					28	98		1	1	12	5	1		1		3		37	2			2	2	3	3			2	2	2	2	2	1		0	1	1	12	8	2
	2		8	5	2					24	1	10	2				1		3		3		36	2			2	1					2	2	2	2	2	1		2	0	2	12	2	2
	2		8	1	1					25	1	6	2				1		1		3		29	2			7	1					2	2	2	2	2	1		0	2	2	12	2	2
	2		8	3	1					35	1	5	2				1		4		3		40	2			7	1					1	1	2	2	2	1		3	1	4	12	12	1		0	1	1
	2		8	4	1					26	1	5	2				1		1		3		36	2			7	1					2	2	2	2	2	1		2	1	3	12	5	2
	2		8	2	1					22	1	15	2				1		1		3		28	2			2	1					2	2	2	2	2	2
	2		8	5	1					20	1	3	2				1		1		3		25	2			4	1					2	2	2	2	2	2
	2		8	16	1					30	1	10	2				1		1		5		35	2			7	1					2	1	1	2	2	2
	2		8	9	1					30	1	2	2				1		1		3		38	2			2	1					2	2	2	2	2	1		1	1	2	12	3	2
	3		8	4	1					20	98		2				1		1		2			1	12	1	2	1					2	2	2	2	2	2
	3	55	8	3	2					29	98		1	1	12	6	1		1		3		30	2			1	1					2	2	2	2	2	2
	3	55	8	5	2					20	98		1	1	12	7	1		1		3		30	2			1	1					2	2	2	2	2	2
	3	55	8	6	2					29	98		2				1		1		3		30	2			1	1					2	2	2	2	2	2
	3	55	8	4	2					30	98		2				1		1		3		40	2			1	1					2	2	2	2	2	2
	3	55	8	2	2					30	98		2				1		1		3		40	2			1	2	1	2			1	2	2	2	2	2
	3	55	8	7	2					16	98		2				1		1		3		30	2			1	2	1	2			2	2	2	2	2	2
	3	55	8	2	2					25	98		2				1		1		1		28	2			1	2	2	2			2	2	2	2	2	2
	3	55	8	4	2					26	98		2				1		1		1		26	1	12	10	1	1					2	2	2	2	2	2
	3	55	8	55	2					30	98		2				1		1		1		29	2			1	2	2	2			2	2	2	2	2	2
	3	55	8	1	2					22	98		2				1		1		1		30	1	12	5	7	2	2	1			2	2	2	2	2	1		1	0	1	12	1	2
	3	55	8	6	2					30	1	9	2				1		1		3		40	2			8	2	2	2			1	2	2	2	2	1		1	1	2	12	5	2
	3	55	8	7	2					20	1	10	2				1		1		3		30	2			8	2	2	2			2	2	2	2	2	2
	3	55	8	8	2					20	1	3	2				1		1		3		25	2			1	1					2	2	2	2	2	2
	3	55	8	5	2					30	1	10	2				1		1		3		40	2			1	1					2	2	2	2	2	2
	2		8	6	2					25	1	1	2				1		3		3		27	1	12	7	2	1					2	2	2	2	2	1		1	0	1	12	2	2
	3		8	16	1					30	98		2				1		3		3		40	2			2	1					2	2	2	2	2	1		1	1	2	12	4	2
	1		10	17	2					28	98		1	1	12	3	1		1		3		32	2			7	1					2	2	2	2	1	1		1	0	1	12	2	2
	1		10	3	2					26	98		2				1		1		3		35	1	12	12	7	2	4	4			1	2	2	2	2	1		1	1	2	12	8	2
	1		10	2	2					18	98		1	1	12	8	1		1		3		25	1	12	7	1	1					2	2	2	2	2	2
	1		10	1	2					28	98		2				1		1		3		29	2			1	1					2	2	2	2	2	2
	1		10	18	1					30	1	9	2				1		1		3		30	1	12	5	7	2	3	3			2	2	2	2	2	1		1	1	2	12	5	2
	1		10	16	2					19	1	3	1	1	12	7	1		1		3		27	1	12	8	1	1					2	2	2	2	2	2
	1		10	20	1					23	1	1	2				1		1		3		30	1	12	3	1	2	2	2			2	2	2	2	2	1		0	1	1	12	1	2
	1		10	19	1					26	1	2	2				1		1		3		32	1	12	2	7	2	2	1			2	2	2	2	2	1		0	1	1	12	1	2
	1		10	4	1					20	1	3	2				1		1		3		22	2			1	1					2	2	2	2	2	2
	1		10	5	1					28	1	12	2				1		1		3		40	1	12	10	7	1					2	2	2	2	2	1		1	1	2	12	5	2
	1		10	2	1					18	1	6	1	1	12	6	1		1		3		25	2			1	2	2	2			2	2	2	2	2	2
	1		10	4	1					38	1	5	2				1		1		1		29	2			7	1					2	2	1	1	2	1		1	0	1	12	3	2
	1		10	3	1					28	1	3	2				1		1		3		30	1	12	11	7	1					2	2	2	2	2	2
	2		10	13	2					30	98		2				1		1		3		30	2			2	1					2	2	2	2	2	1		2	0	2	12	2	2
	2		10	14	1					30	98		2				1		1		3		60	2			7	2	3	3			2	2	2	2	2	1		1	1	2	12	6	2
	2		10	7	1					25	98		2				1		1		3		30	1	12	4	7	1					2	2	2	2	2	2
	2		10	9	1					27	98		2				1		1		3		30	1	14		6	1					2	2	2	2	2	2
	2		10	6	1					29	98		2				1		1		3		37	2			2	1					2	2	2	2	2	1		2	0	2	12	5	2
	2		10	10	1					26	98		2				1		1		3		30	2			4	1					2	2	2	2	2	2
	2		10	12	1					35	98		2				1		1		3		40	2			2	1					2	2	2	2	2	1		2	1	3	12	9	2
	2		10	1	2					30	98		2				1		1		3		36	2			2	1					1	2	2	2	2	1		2	0	2	14		2
	2		10	3	2					24	98		2				1		1		3		28	2			2	1					2	2	2	2	2	2
	2		10	2	2					25	98		2				1		1		3		33	2			2	1					2	2	2	2	2	2
	2		10	4	2					22	98		2				1		1		3		25	2			2	1					2	2	2	2	2	2
	2		10	6	2					25	98		2				1		1		3		29	2			2	1					2	2	2	2	1	1		1	0	1	12	2	2
	2		10	5	2					35	98		2				1		1		3		39	2			2	1					2	2	2	2	2	1		1	6	7	14		1		1	1	2
	2		10	7	2					20	1	10	2				1		1		3		28	2			2	1					2	2	2	2	2	2
	2		10	10	2					42	1	10	2				1		1		3		50	2			7	2	2	1			2	2	2	2	2	1		1	1	2	12	9	2
	2		10	8	2					28	1	10	2				1		1		3		38	1	12	8	7	2	2	2			2	2	2	2	2	1		0	2	2	12	4	2
	2		10	12	2					48	1	10	2				1		4		3		66	2			2	1					2	2	2	2	2	2
	2		10	6	2					22	1	0	1	1	12	10	1		1		8		35	2			2	1					2	2	2	2	2	2
	2		10	15	2					30	1	5	2				1		1		3		35	2			2	1					2	1	2	2	2	2
	3	42	10	1	2					19	98		1	1	12	5	1		1		3		30	2			1	1					2	2	2	2	2	2
	3		10	5	2					30	98		2				1		1		3		38	2			1	1					2	2	2	2	2	2
	3		10	4	2					30	98		2				1		1		3		40	2			1	1					2	2	2	2	2	2
	3	42	10	21	1					30	98		2				1		1		3		45	1	12	8	7	2	2	2			1	2	2	2	2	1		0	1	1	12	3	2
	3	42	10	22	1					30	98		2				1		1		3		40	2			1	1					2	2	2	2	2	1		3	1	4	12	8	2
	3		10	15	2					20	98		2				1		1		4		30	2			1	2	2	2			2	2	2	2	2	2
	3	42	10	24	1					28	98		2				1		1		3		40	2			1	1					2	2	2	2	2	2
	3		10	5	2					28	98		1	1	12	4	1		1		3		35	2			1	1					2	2	2	2	2	2
	3		10	6	1					35	98		2				1		1		1		45	2			1	1					2	2	2	2	2	2
	3		10	3	2					30	98		2				1		1		1		40	1	12	10	7	2	2	2			2	2	2	2	2	2
	3		10	1	2					20	98		2				1		1		1		50	2			1	1					2	2	2	2	2	1		0	1	1	12	1	2
	1		4	8	2					30	1	2	2				1		1		3		30	1	12	8	1	1					2	2	2	2	2	1		1	2	3	12	5	2
	3		10	8	1					35	98		2				1		1		3		45	2			2	1					2	2	2	2	2	1		1	2	3	12	4	2
	3		10	20	1					19	1	8	1	1	12	3	1		1		3		23	2			1	1					2	2	2	2	2	2
	3		10	21	1					34	1	9	2				1		1		3		47	2			1	1					2	2	2	2	2	1		2	0	2	12	2	2
	3		10	21	1					30	1	4	2				1		1		3		40	2			1	2	2	2			1	2	2	2	2	2
	3		10	26	1					21	1	3	2				1		1		3		40	2			1	1					2	2	2	2	2	1		2	0	2	12	2	2
	3		10	22	1					21	1	8	2				1		1		3		28	1	12	6	1	1					2	2	2	2	2	2
	3		10	22	1					19	1	3	2				1		1		3		24	2			1	1					2	2	2	2	2	2
	3		10	19	1					30	1	3	2				1		1		3		45	2			1	2	2	1			2	2	2	2	2	2
	3		10	23	1					47	1	10	2				1		1		3		55	2			1	1					2	1	2	2	2	1		2	1	3	12	5	2
	3	42	10	2	2					20	1	12	1	1	12	6	1		1		3		30	1	12	8	1	1					2	2	2	2	2	2
	3	42	10	3	2					20	1	5	1	1	12	7	1		1		3		25	2			1	1					2	2	2	2	2	2
	3	42	10	4	1					21	1	3	2				1		1		3		25	2			1	1					2	2	2	2	2	2
	3		10	10	2					25	1	3	2				1		1		3		30	2			1	1					1	1	1	1	1	2
	3		10	11	2					30	1	4	2				1		1		3		31	2			1	2	3	3			2	2	2	2	2	2
	3	42	10	24	1					40	1	5	2				1		1		3		60	2			1	2	3	3			2	2	2	2	2	1		0	4	4	12	6	2
	3		10	4	2					20	1	6	2				1		1		1		30	2			1	1					2	2	2	2	2	2
	1		10	8	1					21	1	1	1	1	12	8	2		2		6		35	1	12	10	7	1					2	2	2	2	2	2
	1		10	14	1					22	1	0	1	1	12	7	1		3		6		30	1	12	10	5	1					2	2	2	2	2	2
	2		10	11	2					28	1	3	2				1		1		3		34	2			2	1					2	2	2	2	2	1		2	0	2	12	2	2
	3		10	3	2					25	1	2	2				1		1		3		30	1	12	4	6	2	2	1			2	2	2	2	2	2
	3		10	2	2					30	1	3	2				1		1		1		39	2			1	2	3	3			2	1	2	2	2	2
	1		11	22	3					19	1	4	2				1		1		3		30	2			1	2	2	2			2	2	2	2	1	2
	1		11	24	3					20	1	2	2				1		1		3		55	2			1	2	2	2			2	2	2	2	2	2
	1		11	15	3					25	1	2	2				1		1		1		30	2			1	1					2	2	2	2	2	1		1	1	2	12	1	2
	1		11	18	3					30	1	5	2				1		1		1		35	2			1	2	2	1			2	2	2	2	2	2
	1		11	17	3					30	1	1	2				1		1		3		40	2			7	2	2	1			1	2	2	2	2	1		1	1	2	12	4	2
	1		5	7	1					35	1	6	1	1	12	6	1		1		3		41	2			1	1					2	2	2	2	2	1		2	2	4	12	4	2
	2		5	3	1					28	98		2				1		1		3		30	2			1	1					1	1	2	2	1	1		0	1	1	12	6	2
	2		5	7	2					30	98		2				1		1		3		35	2			1	2	1	1			2	2	2	2	2	2
	2		5	8	2					30	98		2				1		1		3		33	2			1	2	1	1			2	2	2	2	2	2
	2		5	2	2					30	98		2				1		1		3		30	2			2	1					2	2	2	2	2	2
	2		5	3	1					20	98		2				1		1		3		30	2			2	1					2	2	2	2	2	2
	2		5	1	1					20	98		1	1	12	4	1		1		3		30	2			2	1					2	2	2	2	2	2
	2		5	1	2					30	98		2				1		1		2			2			1	1					2	2	2	2	2	2
	2		5	6	2					25	98		2				1		1		3		36	2			2	1					2	1	2	2	2	1		0	1	1	12	1	2
	2		5	7	2					33	98		2				1		1		3		41	2			2	2	3	2			2	2	2	2	2	1		1	1	2	12	6	2
	2		5	8	2					32	98		2				1		1		3		35	2			2	1					2	2	2	2	2	2
	2		5	5	2					21	98		1	1	12	5	1		1		3		25	1	12	10	7	1					2	2	2	2	2	2
	2		5	8	2					28	98		2				1		1		3		30	2			2	1					2	2	2	2	2	1		2	1	3	12	6	2
	2		5	3	2					30	1	3	2				1		1		3		27	2			2	1					2	2	2	2	2	1		1	4	5	12	10	2
	2		5	5	2					22	1	9	2				1		1		3		30	2			2	1					1	2	2	2	2	1		1	1	2	12	3	2
	2		5	2	2					30	1	7	2				1		1		3		38	2			2	1					2	2	2	2	2	1		0	1	1	12	2	2
	2		5		2					30	1	0	2				1		1		3		40	2			1	1					2	2	2	2	2	2
	2		5	2	2					20	1	1	2				1		1		1		30	2			1	2	2	2			2	2	2	2	2	2
	2		5	11	2					32	1	5	1	2			1		1		3		36	1	12	8	7	1					2	2	2	2	2	1		3	1	4	12	10	2
	3		5	4	1					30	98		2				1		1		8		30	2			7	2	1	1			2	2	1	2	2	2
	3		5	3	1					20	98		1	1	12	6	1		1		3		22	1	12	12	6	1					2	2	2	2	2	2
	3		5	5	1					30	98		2				1		1		3		40	2			1	1					2	2	2	2	2	1		2	0	2	12	3	2
	3		5	24	1					28	98		2				1		1		3		35	1	12	3	1	1					2	2	2	2	2	2
	3		5	25	1					40	98		2				1		1		3		45	2			5	2	3	3			2	2	2	2	2	1		1	1	2	12	10	2
	3		5	22	1					30	98		2				1		1		3		35	1	12	5	7	2	2	1			2	2	2	2	2	1		1	1	2	12	4	2
	3		5	21	1					18	98		1	1	12	6	1		1		3		18	2			1	1					2	2	2	2	2	2
	3		5	1	2					30	98		2				1		1		3		36	2			1	1					2	2	2	2	2	2
	3		5	4	1					28	1	1	2				1		1		3		32	2			1	2	2	2			2	1	2	2	2	2
	3		5	1	2					46	1	15	2				1		1		3		60	2			1	2	4	4			2	1	2	2	2	1		3	4	7	12	11	1		0	1	1
	3		5	2	2					40	1	15	2				1		1		3		50	2			1	1					2	2	2	2	2	1		1	3	4	12	9	2
	3		5	3	2					25	1	3	2				1		1		3		35	2			1	2	2	2			2	2	2	2	2	1		1	1	2	12	6	2
	3		5	4	1					20	1	8	1	1	12	4	1		1		3		23	2			1	1					2	2	2	2	2	2
	2		5	1	2					15	1	0	2				1		1		3		15	2			1	1					2	2	2	2	2	2
	2		6	7	1					30	1	6	2				1		1		3		30	2			1	2	2	1			2	2	2	2	2	2
	2		6	2	2					28	1	2	2				1		1		3		30	1	12	2	7	1					2	2	2	2	2	2
	2		6	3	2					30	1	5	2				1		1		3		40	2			4	1					2	2	2	2	2	2
	2		6	10	1					30	1	3	2				1		1		3		38	2			7	1					2	2	2	2	2	2
	2		6	6	1					25	1	2	2				1		1		1		29	2			2	1					2	2	2	2	2	2
	2		6	3	1					25	1	5	2				1		1		3		35	2			4	1					2	2	2	2	2	2
	2		6	2	2					30	1	13	2				1		1		3		38	2			1	1					1	2	2	2	2	1		2	1	3	12	5	2
	2		6	2	2					18	1	2	2				1		1		3		25	2			1	1					2	2	2	2	2	2
	2		6	4	1					28	1	10	2				1		1		1		40	2			7	1					2	2	2	1	2	1		1	1	2	12	6	2
	2		6	3	2					26	1	10	2				1		1		1		40	2			4	1					2	2	2	2	2	1		1	0	1	12	1	2
	2		6	5	1					29	1	1	2				1		1		3		34	1	12	10	7	1					2	2	2	2	2	1		1	0	1	12	1	2
	3	60	6	8	1					18	99		1	2			1		1		3		21	2			1	1					2	2	2	2	2	2
	3		6	4	1					20	98		2				1		1		3		25	1	12	10	7	2	2	1			2	2	2	2	2	2
	3	60	6	2	1					20	98		2				1		1		2		25	1	12	9	2	1					2	2	2	2	2	2
	1		6	15	2					18	98		1	1	12	6	1		1		3		25	1	13		7	1					2	2	2	2	2	2
	1		6		2					32	98		1	1	12	2	1		1		3		36	1	12	7	1	1					2	2	2	2	2	1		2	2	4	12	8	2
	1		6	25	2					34	1	3	2				1		1		6		40	1	12	10	2	1					1	1	2	2	1	1		1	4	5	12	6	2
	2		6	5	1					30	98		2				1		3		3		40	2			2	1					2	2	2	2	2	1		3	1	4	12	10	2
	2		6	4	2					30	98		2				1		1		3		50	2			4	2	3	3			2	1	2	2	2	2
	2		6	4	1					25	98		2				1		1		3		30	2			7	2	2	1			2	2	2	2	2	2
	2		6	8	1					24	98		2				1		1		3		35	1	12	9	7	2	2	1			2	2	2	2	2	2
	2		6	4	1					26	98		2				1		1		1		55	2			1	1					1	2	1	1	2	1		1	0	1	12	2	2
	2		6	7	2					20	98		1	1	12	6	1		1		7		28	1	12	8	6	2	1	2			2	2	2	2	2	2
	2		6	2	1					25	98		2				1		1		3		50	2			1	2	2	3			2	2	2	2	2	2
	2		6	6	2					34	98		2				1		1		3		40	1	13		7	1					2	2	2	2	2	1		2	0	2	12	5	2
	2		6	3	2					30	98		2				1		1		3		40	2			1	2	1	1			2	2	2	2	2	1		1	0	1	12	7	2
	2		6	1	1					30	98		2				1		1		3		35	2			1	1					2	2	2	2	2	1		0	1	1	12	2	2
	2		6	1	1					35	1	0	2				1		1		3		38	2			7	1					2	2	2	2	2	2
	2		6	4	1					30	1	1	2				1		1		3		30	2			2	1					2	2	2	2	2	1		2	0	2	12	1	2
	2		6	2	1					30	1	4	2				1		1		8		32	2			7	1					2	2	2	2	2	1		1	1	2	12	5	2
	2		6	5	2					15	1	4	2				1		1		3		30	2			2	1					2	2	2	2	2	2
	2		6	1	1					30	1	1	2				1		1		3		30	2			3	1					2	2	2	2	2	1		0	2	2	12	2	2
	3		6	18	1					24	98		2				1		1		1		37	2			1	2	2	2			2	2	2	2	2	2
	3		6	17	1					20	98		2				1		1		1		26	2			1	2	2	2			2	2	2	2	2	2
	3		6	15	1					30	98		2				1		1		1		40	2			1	1					2	2	2	2	2	2
	3	60	6	13	2					20	98		1	1	12	6	1		1		3		22	1	12	5	1	1					2	2	2	2	2	2
	3	60	6	14	2					24	98		2				1		1		3		30	2			1	2	3	3			2	2	2	2	2	2
	3	60	6		2					30	98		2				1		1		3		44	2			1	2	2	2			2	2	2	2	2	1		2	0	2	12	6	2
	3	60	6	15	2					23	98		2				1		1		3		32	2			1	1					2	2	2	2	2	2
	3		6	1	2					29	98		2				1		1		3		35	2			1	1					1	2	2	2	2	1		3	1	4	12	12	2
	3		6	8	1					35	1	14	2				2		3		6		48	1	12	9	8	1					2	2	2	2	2	1		0	1	1	12	8	2
	3		6	10	1					30	1	6	2				1		1		3		30	2			5	2	2	2			2	2	2	2	2	2
	3		6	13	1					35	1	5	2				1		1		3		40	2			7	1					2	2	2	2	2	1		1	0	1	12	5	2
	3		6	11	1					20	1	6	2				1		1		3		30	2			5	1					2	2	2	2	2	2
	3		6	8	1					20	1	5	2				1		1		3		20	2			1	1					2	2	2	2	2	2
	3		6	9	1					23	1	4	2				1		1		3		35	2			1	1					2	2	2	2	2	2
	3		6	14	1					30	1	5	2				1		1		3		60	2			1	1					2	2	2	2	2	2
	3		6	2	1					23	1	3	2				1		1		2		30	2			1	1					2	2	2	2	2	2
	3		6	5	1					18	1	1	1	1	12	5	1		1		7		20	1	12	10	6	1					2	2	2	2	2	2
	3		6	13	1					25	1	3	2				1		1		3		30	1	13		7	1					2	2	2	2	2	2
	3	60	6	3	1					30	1	0	2				1		1		1		40	2			7	1					2	1	2	2	2	1		1	0	1	12	1	2
	3		6	3	1					32	1	9	2				1		3		3		38	2			7	1					2	2	2	2	2	2
	3		6	23	2					26	1	1	2				1		1		1		28	2			1	1					2	2	2	2	2	2
	3		6	2	1					30	1	14	2				1		3		3		37	1	12	8	5	1					2	2	2	2	2	1		0	2	2	12	6	2
	3		6	5	1					24	1	1	2				1		1		3		29	1	12	5	3	1					2	2	2	2	2	2
	2		6	9	1					28	98		2				1		1		3		35	1	13		7	2	2	2			2	2	2	2	2	2
	2		6	3	1					19	1	2	1	1	12	10	1		1		8		27	1	15		7	1					2	2	2	2	2	2
	2		6	10	1					22	1	2	1	1	12	8	1		1		3		24	2			2	1					2	2	2	2	2	2
	2		6	4	1					26	1	1	2				1		1		3		28	1	12	10	7	2	2	1			2	2	2	2	2	2
	3		6	16	1					30	98		1	2			1		1		1		32	2			1	1					2	2	2	2	2	1		2	0	2	12	2	2
	3		6	12	1					30	1	3	2				1		1		3		40	2			1	1					2	2	2	2	2	1		4	0	4	12	5	2
	3		6	1	1					40	1	0	2				1		1		3		30	2			2	1					2	2	2	2	2	1		2	1	3	12	5	2
	3	60	6	7	1					27	1	7	2				1		1		3		35	2			7	2	2	2			2	2	2	2	2	1		1	0	1	12	2	2
	1		7	6	1					25	1	5	2				1		1		8		40	2			3	2	2	2			2	2	2	2	2	2
	1		7	22	1					20	1	6	2				1		1		3		29	2			2	1					2	2	2	2	2	2
	1		7	16	1					26	1	4	2				1		1		3		30	1	12	8	7	2	2	1			2	2	2	2	2	1		4	0	4	12	5	2
	1		7	1	1					18	1	0	1	1	12	4	1		1		3		22	1	12	4	1	1					2	2	2	2	2	2
	1		7	11	3					20	1	4	2				1		1		3		22	2			1	1					2	2	2	2	2	1		1	1	2	12	2	2
	1		7	5	1					18	1	0	2				1		1		3		25	2			1	1					2	2	2	2	2	2
	1		7	4	1					19	1	0	2				1		1		3		21	2			1	1					2	2	2	2	2	2
	1		7	3	1					29	1	0	2				1		1		3		38	2			1	1					2	2	2	2	2	1		1	1	2	12	4	2
	1		7	2	1					18	1	0	2				1		1		3		21	1	12	3	1	1					2	2	2	2	2	2
	2		7	4	1					28	98		2				1		1		3		35	2			2	1					2	2	2	2	2	1		0	1	1	12	1	2
	2		7	2	1					25	98		2				1		1		3		30	2			4	1					2	2	2	2	2	1		0	1	1	12	3	2
	2		7	1	2					30	98		2				1		1		1		58	2			4	1					2	1	2	2	2	1		0	1	1	12	5	2
	2		7	2	2					25	98		2				1		1		1		38	2			1	2	2	1			2	2	2	1	2	2
	2		7	6	1					28	98		2				1		1		3		34	1	12	3	7	1					2	2	2	2	2	1		0	3	3	12	2	2
	2		7	8	1					26	98		2				1		1		3		30	2			3	1					2	2	2	2	2	1		1	0	1	12	3	2
	2		7	7	1					28	98		2				1		1		3		30	2			1	1					2	2	2	2	2	1		1	0	1	12	3	2
	2		7	2	1					25	1	8	2				1		1		3		40	2			1	2	2	2			2	1	2	2	2	1		1	4	5	12	10	2
	2		7	3	1					19	1	8	2				1		1		3		20	2			2	1					2	2	2	2	2	2
	2		7	5	1					28	1	3	2				1		1		1		39	2			7	2	2	2			2	2	2	2	1	2
	2		7		1					26	1	3	2				1		1		1		38	2			1	1					2	2	2	2	2	2
	3	55	7	1	2					30	98		2				1		1		3		35	2			1	1					2	2	2	2	2	1		1	1	2	12	3	2
	3	55	7	2	2					30	98		2				1		1		3		38	2			1	1					2	2	2	2	2	2
	3	55	7	9	2					20	98		2				1		1		3		40	2			7	2	2	2			2	2	2	2	2	2
	3	55	7	18	2					27	98		1	1	12	4	1		1		3		50	2			1	2	2	1			2	2	2	2	2	2
	3	55	7	22	2					44	98		2				1		1		3		60	2			1	1					2	2	2	2	2	1		1	1	2	12	10	2
	3	55	7	14	2					30	98		2				1		1		2		40	2			7	2	2	1			1	2	2	2	2	1		0	2	2	12	6	2
	3	55	7	24	1					30	98		2				1		1		3		25	2			1	1					2	2	2	2	2	2
	3	55	7	25	1					40	98		2				1		1		3		30	2			5	1					2	2	2	2	2	1		2	0	2	12	7	2
	3	55	7	26	1					25	98		2				1		1		3		30	2			1	1					2	2	2	2	1	1		2	2	4	12	5	2
	3	55	7	27	1					22	98		2				1		1		3		30	2			1	1					2	2	2	2	2	2
	3	55	7	1	2					23	98		2				1		1		3		30	2			1	1					2	2	2	2	2	2
	3	55	7	2	3					32	98		2				1		1		3		40	2			1	1					2	2	2	2	2	1		1	0	1	12	2	2
	3	55	7	3	2					32	1	7	2				1		1		3		35	1	12	10	7	1					2	2	1	2	2	1		3	1	4	12	6	2
	3	55	7	4	2					25	1	7	2				1		1		3		35	2			1	2	2	2			2	2	2	2	2	2
	3	55	7	5	2					25	1	10	2				1		1		3		24	1	12	7	7	2	2	2			2	2	2	2	1	1		1	0	1	12	2	2
	3	55	7	15	2					25	1	7	2				1		1		2		35	2			1	2	2	1			2	2	2	2	2	2
	3	55	7	11	2					30	1	4	2				1		1		1		50	2			1	2	2	2			2	1	2	2	2	2
	3		7	5	2					40	1	2	2				1		1		1		50	2			1	2	2	1			2	2	2	2	1	1		1	1	2	12	2	2
	3		7	7	2					29	1	6	2				1		1		1		45	2			1	1					2	2	2	2	2	2
	1		7	1	1					30	98		2				1		1		1		30	1	12	6	7	1					1	2	2	2	2	1		1	0	1	12	3	2
	3	55	7	12	2					30	98		2				1		1		3		60	2			1	1					2	1	2	2	2	1		2	1	3	12	4	2
	3	55	7	13	2					30	98		2				1		1		1		60	2			3	1					2	2	2	2	2	2
	1		9	13	2					24	1	4	2				1		1		2		28	2			2	2	2	2			2	2	2	2	2	2
	1		9	24	1					30	1	4	2				1		1		1		40	2			1	1					2	2	2	2	2	1		0	2	2	12	3	2
	1		9	24	1					36	1	5	2				1		1		1		55	2			7	2	2	2			1	1	2	2	2	1		1	0	1	12	3	2
	1		9	21	2					38	1	16	2				1		1		3		30	2			1	1					2	2	2	2	2	1		1	3	4	12	4	2
	2		9	14	2					30	98		2				1		1		3		40	2			2	1					2	2	2	2	2	2
	2		9	9	1					35	98		2				1		1		3		40	2			2	1					2	2	2	2	2	1		0	2	2	12	4	2
	2		9	7	1					25	98		2				1		1		3		28	1	12	9	6	1					2	2	2	2	2	2
	2		9	6	1					26	98		2				1		1		3		35	2			2	1					2	2	2	2	2	1		2	1	3	12	5	2
	2		9	3	1					25	98		2				1		1		2		35	2			2	1					2	2	2	2	2	2
	2		9	2	1					20	98		1	1	12	4	1		1		3		35	1	13		7	1					2	2	2	2	2	2
	3		9	8	1					30	98		2				1		1		3		35	1	12	8	2	1					2	2	2	2	2	2
	3		9	11	1					26	1	7	2				1		1		1		30	2			1	1					2	2	2	2	2	2
	3	42	9	17	1					20	1	7	2				1		1		3		30	2			1	1					2	2	2	2	2	1		0	1	1	12	2	2
	3	42	9	13	1					30	1	10	2				1		1		3		38	2			1	1					2	2	2	2	2	2
	3	42	9	5	1					22	1	7	2				1		1		3		25	2			8	1					2	2	2	2	2	2
	3	42	9	6	1					30	1	5	2				1		1		3		40	2			1	1					1	2	2	2	2	2
	3	42	9	2	1					20	1	4	2				1		1		3		21	2			1	1					2	2	2	2	2	2
	3	42	9	4	1					40	1	10	2				1		1		3		40	2			1	1					2	2	2	2	2	1		1	3	4	12	4	2
	2		9	6	1					25	98		2				1		1		3		30	1	12	8	7	1					2	2	2	2	2	2
	2		9	2	1					40	98		2				1		3		3		40	2			2	1					2	2	2	2	2	1		3	3	6	12	10	2
	2		9	5	1					40	98		2				1		1		8		50	1	12	10	7	1					2	2	2	2	2	2
	2		9	3	1					25	98		2				1		1		3		40	2			2	1					2	2	2	2	2	1		0	2	2	12	6	2
	2		9	1	1					30	98		2				1		1		3		40	2			2	1					2	2	2	2	2	1		1	1	2	12	8	2
	2		9	4	1					19	98		1	1	12	5	1		1		3		20	1	14		7	1					2	2	2	2	2	2
	2		9	4	1					20	98		2				1		1		3		50	2			7	1					1	2	2	2	2	1		0	1	1	12	1	2
	2		9	12	2					35	98		2				1		1		3		41	2			2	1					1	2	2	2	2	1		2	1	3	12	12	2
	3	42	9	14	3					30	98		2				1		1		3		30	1	12	8	7	1					2	2	2	2	2	1		3	2	5	12	5	2
	3	42	9	16	3					17	98		1	1	12	5	1		1		7		19	1	12	6	6	1					2	2	2	2	2	2
	3	42	9	19	1					36	98		2				1		1		3		40	2			1	1					2	2	2	2	2	1		3	1	4	12	7	2
	3	42	9	9	2					20	98		2				1		1		1		22	2			1	1					2	2	2	2	2	2
	3	42	9	10	2					20	98		2				1		1		1		30	2			1	1					2	2	2	2	2	2
	3	42	9	14	1					30	98		2				1		1		1		36	2			1	1					2	2	2	2	2	2
	3	42	9	15	1					20	1	10	1	1	12	6	1		1		3		30	1	12	10	7	1					2	2	2	2	2	2
	3	42	9	16	1					23	1	10	1	1	12	6	1		1		3		30	2			1	1					2	2	2	2	2	2
	3	42	9	16	1					29	1	8	2				1		1		3		62	2			1	1					1	2	2	2	2	2
	3	42	9	14	1					40	1	8	2				1		1		3		60	2			1	2	2	1			2	2	2	2	2	2
	3	42	9	18	1					22	1	12	2				1		1		3		34	2			1	1					2	2	2	2	2	2
	3	42	9	20	1					25	1	2	2				1		1		3		25	2			1	1					2	2	2	2	2	1		0	3	3	12	5	2
	2		9	13	2					29	98		2				1		1		3		35	2			2	1					2	2	2	2	2	1		1	2	3	12	5	2
	2		9	12	2					33	98		2				1		1		3		38	2			2	1					2	2	2	2	2	1		2	0	2	12	12	2
	2		9	9	2					40	1	5	2				1		1		3		63	2			2	2	2	2			2	2	2	2	2	1		1	2	3	12	2	2
	2		9	8	2					27	1	3	2				1		1		3		34	2			2	2	4	3			2	2	2	2	2	1		1	0	1	12	1	2
	3		9	10	2					46	99		2				1		1		3		86	2			2	1					1	1	2	2	2	1		0	1	1	12	4	2
	3	42	9	20	1					20	98		1	1	12	6	1		1		7		35	2			1	1					2	2	2	2	2	2
	3	42	9	18	1					30	98		2				1		1		3		45	2			1	1					2	2	2	2	2	1		0	2	2	12	6	2
	3	42	9	11	1					40	98		2				1		1		1		44	2			1	1					2	2	2	2	2	2
	3	42	9	7	2					40	98		2				1		1		1		30	2			7	2	1	1			2	2	2	2	1	2
	3	42	9	13	1					26	98		2				1		1		1		29	2			1	1					2	2	2	2	2	2
	3	42	9	3	1					30	1	7	2				1		1		3		50	1	12	5	7	2	2	1			2	2	2	2	2	2
	3	42	9	1	2					28	1	1	2				1		1		3		30	2			1	1					2	2	2	2	2	2
	3	42	9	13	2					39	1	4	2				1		1		3		49	2			1	1					2	2	2	2	2	1		2	2	4	12	3	2
	3	42	9	14	3					25	1	4	2				1		1		3		29	2			1	1					2	2	2	2	2	2
	2		9	7	2					30	98		2				1		1		3		42	2			2	1					2	2	2	2	2	1		2	0	2	12	2	2
	2		9	13	2					18	1	0	1	1	12	8	1		1		7		32	1	12	10	7	2	3	3			2	2	2	2	2	2
	2		9	11	2					29	1	5	2				1		1		3		40	2			2	1					2	2	2	2	2	2
	3	42	9	42	1					25	98		2				1		1		1		30	2			1	1					2	2	2	2	2	1		1	1	2	12	6	2
	3	42	9	8	1					26	98		2				1		1		1		30	2			1	1					2	2	2	2	2	1		2	1	3	12	2	2
[truncated: 406 more columns]
